# Supplementary material for: Identification of Novel Pax8 Targets in FRTL-5 Thyroid Cells by Gene Silencing and Expression Microarray Analysis
Source: PLoS One. 2011 Sep 23;6(9):e25162. doi: 10.1371/journal.pone.0025162 (PMC3179481; doi:10.1371/journal.pone.0025162)
Supplement: Table S1 — The list of 2815 genes differentially expressed siPax8 vs. controls with more than 1.2 absolute fold change and p <0.05. (XLS) [file pone.0025162.s001.xls]

## Sheet: Table S1
Gene_ID	Corrected p-value	p-value	FCAbsolute	regulation	transcript_cluster_id	entrezgene	genesymbol	genedescription	total_probes
10862842|58962	0.000758	1.05e-05	4.1897	down	10862842	58962	Ptgds2	prostaglandin D2 synthase 2, hematopoietic	26
10873027	0.00132966	8.27e-05	4.09268	down	10873027	---	---	---	25
10825403|310721	0.000423	1.23e-06	3.45231	down	10825403	310721	LOC310721	similar to 4930431B09Rik protein	26
10896885|24826	0.00200772	0.000318	3.43916	down	10896885	24826	Tg	thyroglobulin	49
10841596	0.00186557	0.000259	2.97977	down	10841596	---	---	---	25
10873021|84426	0.00169223	0.000197	2.93897	down	10873021	84426	Wnt4	wingless-related MMTV integration site 4	25
10874811|313774	0.000893	1.61e-05	2.897	down	10874811	313774	C1qdc2	C1q domain containing 2	32
10757264|114522	0.00143009	0.000101	2.80768	down	10757264	114522	Stag3	stromal antigen 3	34
10765850|289257	0.000646	6.41e-06	2.80367	down	10765850	289257	Spna1	spectrin alpha 1	53
10839261|499879	0.00200078	0.000315	2.79666	down	10839261	499879	Duoxa2	dual oxidase maturation factor 2	25
10840274|296188	0.00285444	0.000765	2.6651	down	10840274	296188	RGD1310030_predicted	similar to RIKEN cDNA C130053K05 gene; similar to dJ718P11.1.1 (novel class II aminotransferase similar to serine palmotyltransferase (isoform 1)) (predicted)	25
10770810|171358	0.00204906	0.000334	2.56979	down	10770810	171358	Camk1g	calcium/calmodulin-dependent protein kinase I gamma	28
10764972	0.0012708	7.27e-05	2.56593	down	10764972	100302372	LOC100302372	hypothetical protein LOC100302372	25
10767723|29600	0.000758	9.86e-06	2.50787	down	10767723	29600	Atp2b4	ATPase, Ca++ transporting, plasma membrane 4	45
10743227|64455	0.00205157	0.000337	2.4925	down	10743227	64455	Rasd1	RAS, dexamethasone-induced 1	25
10815049|294981	0.00256122	0.000583	2.44838	down	10815049	294981	Spry1_predicted	sprouty homolog 1 (Drosophila) (predicted)	25
10889228|298894	0.00208451	0.000348	2.42719	down	10889228	298894	Mycn	v-myc myelocytomatosis viral related oncogene, neuroblastoma derived (avian)	26
10902912|366909	0.00102064	2.92e-05	2.40352	down	10902912	366909	RGD1564851_predicted	similar to putative anion transporter (predicted)	35
10738477|303559	0.00200829	0.000319	2.39062	down	10738477	303559	Arf4l_predicted	ADP-ribosylation factor 4-like (predicted)	26
10859277|312790	0.0018313	0.000242	2.38409	down	10859277	312790	Gprc5a	G protein-coupled receptor, family C, group 5, member A	25
10810817|94338	0.00197609	0.000305	2.34585	down	10810817	94338	Smpd3	sphingomyelin phosphodiesterase 3, neutral	30
10716704|365038	0.00119651	4.58e-05	2.27446	down	10716704	365038	Samd5	sterile alpha motif domain containing 5	25
10775862|286894	0.00205157	0.000337	2.26874	down	10775862	286894	Cipar1	castration induced prostatic apoptosis-related protein 1	41
10746976|360243	0.000646	6.72e-06	2.26094	down	10746976	360243	Top2a	topoisomerase (DNA) 2 alpha	34
10930385|301709	0.000628	5.33e-06	2.25927	down	10930385	301709	Arhgap28	Rho GTPase activating protein 28	38
10821450|25118	0.00134308	8.5e-05	2.23017	down	10821450	25118	Itga1	integrin alpha 1	28
10844331|170496	0.00758174	0.0050741	2.22524	down	10844331	170496	Lcn2	lipocalin 2	32
10779839|305842	0.0024955	0.00055	2.20131	down	10779839	305842	Rnase6	ribonuclease, RNase A family, 6	25
10880627|298555	0.0016709	0.00019	2.19798	down	10880627	298555	Grhl3	grainyhead-like 3 (Drosophila)	30
10805652|307614	0.00426118	0.00177911	2.19565	down	10805652	307614	Cdh16	cadherin 16	36
10707945|117523	0.00458467	0.00210659	2.18793	down	10707945	117523	St8sia2	ST8 alpha-N-acetyl-neuraminide alpha-2,8-sialyltransferase 2	26
10885693|500689	0.00144573	0.000116	2.17134	down	10885693	500689	Ttc9	tetratricopeptide repeat domain 9	25
10897419|500904	0.00134308	8.46e-05	2.15601	down	10897419	500904	Ncf4	neutrophil cytosolic factor 4	32
10787401|114613	0.00161093	0.000162	2.14528	down	10787401	114613	Slc5a5	solute carrier family 5 (sodium iodide symporter), member 5	36
10875581|297910	0.00125314	5.54e-05	2.14444	down	10875581	297910	Slc26a7_predicted	solute carrier family 26, member 7 (predicted)	38
10814119|310207	0.00117296	4.12e-05	2.14154	down	10814119	310207	Sema5a_predicted	sema domain, seven thrombospondin repeats (type 1 and type 1-like), transmembrane domain (TM) and short cytoplasmic domain, (semaphorin) 5A (predicted)	43
10838762|499870	0.0090748	0.00679179	2.13219	down	10838762	499870	Rad51	RAD51 homolog (S. cerevisiae)	27
10784814|29641	0.00161093	0.000169	2.12721	down	10784814	29641	Adam7	a disintegrin and metallopeptidase domain 7	28
10873170|313644	0.00216282	0.000385	2.09649	down	10873170	313644	Rap1gap	Rap1 GTPase-activating protein	27
10773115|60357	0.00214484	0.000376	2.08159	down	10773115	60357	Prom1	prominin 1	30
10800919|24330	0.00627976	0.0036147	2.06356	down	10800919	24330	Egr1	early growth response 1	28
10892035|299285	0.0027323	0.000698	2.06204	down	10892035	299285	Clmn	calmin	28
10929606|114593	0.00247488	0.000539	2.06089	down	10929606	114593	Nppc	natriuretic peptide precursor type C	25
10811283|361415	0.00186557	0.00026	2.04751	down	10811283	361415	Dynlrb2_predicted	dynein light chain roadblock-type 2 (predicted)	27
10850645|296259	0.00144833	0.000118	2.03682	down	10850645	296259	Acss1_predicted|Vsx1_predicted	acyl-CoA synthetase short-chain family member 1 (predicted) | visual system homeobox 1 homolog (zebrafish) (predicted)	39
10850645|689704	0.00144833	0.000118	2.03682	down	10850645	689704	Acss1_predicted|Vsx1_predicted	acyl-CoA synthetase short-chain family member 1 (predicted) | visual system homeobox 1 homolog (zebrafish) (predicted)	39
10768931|498257	0.00327241	0.00101062	2.02445	down	10768931	498257	RGD1565760_predicted	similar to hypothetical protein A230106N23 (predicted)	26
10774375|305549	0.00119651	4.59e-05	2.02318	down	10774375	305549	Peli1|RGD1564594_predicted	pellino homolog 1 (Drosophila) | similar to pellino protein (predicted)	28
10774375|499085	0.00119651	4.59e-05	2.02318	down	10774375	499085	Peli1|RGD1564594_predicted	pellino homolog 1 (Drosophila) | similar to pellino protein (predicted)	28
10739035|24310	0.00161093	0.000168	2.01268	down	10739035	24310	Ace	angiotensin I converting enzyme (peptidyl-dipeptidase A) 1	35
10896772|29230	0.00117296	4.15e-05	1.99722	down	10896772	29230	Sqle	squalene epoxidase	36
10760994|304375	0.00241082	0.000502	1.99707	down	10760994	304375	Hrbl_predicted	HIV-1 Rev binding protein-like (predicted)	30
10855632|312358	0.00558637	0.00293687	1.98863	down	10855632	312358	RGD1311589_predicted	similar to RIKEN cDNA E130201N16 (predicted)	25
10902441|66016	0.00434146	0.00187767	1.98632	down	10902441	66016	Kcnmb4	potassium large conductance calcium-activated channel, subfamily M, beta member 4	26
10792167	0.001859	0.000252	1.98397	down	10792167	---	---	---	38
10731025|292130	0.00209756	0.000354	1.97056	down	10731025	292130	Afap1l2	actin filament associated protein 1-like 2	40
10711608|691970	0.00163257	0.000175	1.96925	down	10711608	691970	LOC691970|LOC678798|LOC678812	similar to deleted in malignant brain tumors 1 isoform c precursor | similar to deleted in malignant brain tumors 1 isoform a precursor	38
10711608|678798	0.00163257	0.000175	1.96925	down	10711608	678798	LOC691970|LOC678798|LOC678812	similar to deleted in malignant brain tumors 1 isoform c precursor | similar to deleted in malignant brain tumors 1 isoform a precursor	38
10711608|678812	0.00163257	0.000175	1.96925	down	10711608	678812	LOC691970|LOC678798|LOC678812	similar to deleted in malignant brain tumors 1 isoform c precursor | similar to deleted in malignant brain tumors 1 isoform a precursor	38
10702250|85496	0.00143447	0.000111	1.96146	down	10702250	85496	Enpp1	ectonucleotide pyrophosphatase/phosphodiesterase 1	25
10922745|316351	0.00220802	0.00041	1.95734	down	10922745	316351	Npas2_predicted	neuronal PAS domain protein 2 (predicted)	44
10882126|25522	0.00239975	0.000491	1.93775	down	10882126	25522	Prkcz	protein kinase C, zeta	36
10761180|360793	0.00163647	0.000177	1.93396	down	10761180	360793	Rhbdd2	rhomboid domain containing 2	25
10869525	0.00247488	0.000539	1.93072	down	10869525	---	---	---	25
10706146|308516	0.00216907	0.000389	1.92437	down	10706146	308516	Rhpn2_predicted	rhophilin, Rho GTPase binding protein 2 (predicted)	30
10892050|299356	0.00130709	7.99e-05	1.92108	down	10892050	299356	RGD1304563_predicted	similar to RIKEN cDNA 4831426I19 (predicted)	31
10770728|305073	0.0037015	0.00132543	1.91873	down	10770728	305073	Dtl	denticleless homolog (Drosophila)	30
10878532|366431	0.00682486	0.00417771	1.9185	down	10878532	366431	LOC366431	similar to RIKEN cDNA 2210012G02	26
10813191|310377	0.00185314	0.00025	1.91366	down	10813191	310377	RGD1306227	similar to 4833420G17Rik protein	28
10800993|682888	0.00314058	0.000938	1.91301	down	10800993	682888	LOC682888		26
10899187|60666	0.0047232	0.00222181	1.91289	down	10899187	60666	Gpd1	glycerol-3-phosphate dehydrogenase 1 (soluble)	27
10858707|297594	0.0107155	0.00884902	1.9083	down	10858707	297594	Cdca3	cell division cycle associated 3	13
10764104|304805	0.00170798	0.000204	1.90479	down	10764104	304805	Cyb5r1	cytochrome b5 reductase 1	28
10768814|498256	0.00256122	0.000593	1.90014	down	10768814	498256	Ier5	immediate early response 5	32
10905429|362959	0.00238135	0.000482	1.88719	down	10905429	362959	Tmem184b	transmembrane protein 184B	27
10724131|84388	0.00111675	3.44e-05	1.88643	down	10724131	84388	Il18bp	interleukin 18 binding protein	27
10711647|678825	0.00536847	0.00274936	1.8838	down	10711647	678825	LOC678825	similar to deleted in malignant brain tumors 1 isoform a precursor	26
10750144|304109	0.00233647	0.000467	1.87798	down	10750144	304109	Tiam1	T-cell lymphoma invasion and metastasis 1	26
10848733|192204	0.00157976	0.000152	1.8756	down	10848733	192204	Ehd4	EH-domain containing 4	25
10866724,10866760|25560	0.00125314	6.26e-05	1.87371	down	10866724///10866760	25560	Abcc9	ATP-binding cassette, sub-family C (CFTR/MRP), member 9	52///69
10730794|309533	0.000646	6.02e-06	1.87272	down	10730794	309533	Sorcs1_predicted	VPS10 domain receptor protein SORCS 1 (predicted)	30
10902885|362890	0.00172207	0.00021	1.87039	down	10902885	362890	Tspan31	tetraspanin 31	27
10810144,10883903|362720	0.00102733	2.99e-05	1.87038	down	10883903///10810144	362720	Rrm2	ribonucleotide reductase M2	32///48
10753017|288272	0.0012708	7.1e-05	1.86857	down	10753017	288272	RGD1310778_predicted	similar to Putative protein C21orf45 (predicted)	25
10882525|362691	0.00226247	0.000438	1.85454	down	10882525	362691	Tmem178	transmembrane protein 178	25
10907178|315298	0.0012708	6.99e-05	1.85432	down	10907178	315298	Racgap1_predicted	Rac GTPase-activating protein 1 (predicted)	32
10930564	0.0139428	0.0136079	1.85425	down	10930564	---	---	---	29
10802264	0.00427755	0.00179588	1.85252	down	10802264	---	---	---	26
10771771|305251	0.00171836	0.000209	1.85189	down	10771771	305251	Rassf6	Ras association (RalGDS/AF-6) domain family member 6	31
10821016|25203	0.00128849	7.69e-05	1.84974	down	10821016	25203	Ccnb1	cyclin B1	34
10785964|259237	0.00172401	0.000211	1.8328	down	10785964	259237	Dock9	dedicator of cytokinesis 9	56
10731242|360461	0.00160419	0.000158	1.82701	down	10731242	360461	RGD1305823	similar to RIKEN cDNA 0610037P05	21
10740617|302935	0.000995	2.55e-05	1.82659	down	10740617	302935	Ubn1_predicted	ubinuclein 1 (predicted)	35
10722241|117505	0.00203655	0.000329	1.82161	down	10722241	117505	Csrp3	cysteine and glycine-rich protein 3	28
10822558|361921	0.00157976	0.000151	1.81586	down	10822558	361921	Ect2_predicted	ect2 oncogene (predicted)	48
10736288|287544	0.00212981	0.000365	1.81409	down	10736288	287544	Poldip2_predicted	polymerase (DNA-directed), delta interacting protein 2 (predicted)	30
10920122|252919	0.00256212	0.000597	1.81181	down	10920122	252919	Slc38a3	solute carrier family 38, member 3	32
10884356	0.00166391	0.000187	1.80847	down	10884356	---	---	---	51
10784172|361047	0.00527947	0.00267944	1.80846	down	10784172	361047	RGD1307201_predicted	similar to chromosome 13 open reading frame 3 (predicted)	29
10804582|29633	0.0012708	6.91e-05	1.80805	down	10804582	29633	Ndst1	N-deacetylase/N-sulfotransferase (heparan glucosaminyl) 1	38
10750454|170847	0.00343404	0.00112302	1.80742	down	10750454	170847	Kcnj15	potassium inwardly-rectifying channel, subfamily J, member 15	25
10733730|170501	0.0016709	0.000191	1.80688	down	10733730	170501	Galnt10	UDP-N-acetyl-alpha-D-galactosamine:polypeptide N-acetylgalactosaminyltransferase 10	36
10909892|25420	0.00378074	0.00140591	1.8067	down	10909892	25420	Cryab	crystallin, alpha B	25
10896793|78969	0.00178919	0.000232	1.80182	down	10896793	78969	Trib1	tribbles homolog 1 (Drosophila)	27
10801967|291577	0.00744735	0.00495329	1.79856	down	10801967	291577	Chsy3	chondroitin sulfate synthase 3	25
10869499|313262	0.00269789	0.00067	1.79648	down	10869499	313262	Pappa_predicted	pregnancy-associated plasma protein A (predicted)	25
10869476|24614	0.00473576	0.00223921	1.79615	down	10869476	24614	Orm1	orosomucoid 1	30
10916167|500973	0.00569928	0.00306468	1.79509	down	10916167	500973	Slc37a2	solute carrier family 37 (glycerol-3-phosphate transporter), member 2	38
10877532|252878	0.00208451	0.000348	1.79056	down	10877532	252878	Tnfsf15	tumor necrosis factor (ligand) superfamily, member 15	29
10873341|29692	0.00592965	0.00329856	1.7843	down	10873341	29692	Pla2g2a	phospholipase A2, group IIA (platelets, synovial fluid)	26
10843216|81819	0.00134308	8.48e-05	1.78397	down	10843216	81819	Pax8	paired box gene 8	36
10869527	0.00239069	0.000489	1.78078	down	10869527	---	---	---	25
10900478|65170	0.00440945	0.0019191	1.77718	down	10900478	65170	Scamp4	secretory carrier membrane protein 4	25
10734673|85246	0.00282054	0.00075	1.77615	down	10734673	85246	Gas7	growth arrest specific 7	34
10863664|312504	0.00278523	0.000728	1.77361	down	10863664	312504	RGD1566130_predicted	similar to mKIAA1940 protein (predicted)	33
10748765|287796	0.00207387	0.000344	1.76819	down	10748765	287796	Slc39a11	solute carrier family 39 (metal ion transporter), member 11	30
10898382|300126	0.0084666	0.00606752	1.76596	down	10898382	300126	Gtse1	G two S phase expressed protein 1	26
10704035|54309	0.0028974	0.000793	1.75946	down	10704035	54309	Syt5	synaptotagmin V	27
10876466|114711	0.0012708	7.25e-05	1.75889	down	10876466	114711	Gne	glucosamine	36
10925324|367314	0.00254414	0.000572	1.75711	down	10925324	367314	Lrrfip1	leucine rich repeat (in FLII) interacting protein 1	47
10917040|315617	0.000553	2.52e-06	1.75415	down	10917040	315617	Sidt2_predicted	SID1 transmembrane family, member 2 (predicted)	28
10842727|311710	0.00664097	0.00400037	1.75341	down	10842727	311710	LOC311710	similar to cadherin 4	28
10905427	0.00214439	0.000374	1.7516	down	10905427	362959	Tmem184b	transmembrane protein 184B	25
10820693|294673	0.00123043	4.84e-05	1.74858	down	10820693	294673	Hexb	hexosaminidase B	33
10889675|366602	0.00125314	6.31e-05	1.74762	down	10889675	366602	Tspan13	tetraspanin 13	32
10908896|24356	0.000951	2.31e-05	1.74585	down	10908896	24356	Ets1	v-ets erythroblastosis virus E26 oncogene homolog 1 (avian)	44
10767763|84400	0.00130697	7.96e-05	1.74531	down	10767763	84400	Prelp	proline arginine-rich end leucine-rich repeat protein	25
10717195,10918509|363088	0.00258387	0.000607	1.74517	down	10717195///10918509	363088	Ccnb2	cyclin B2	35
10750177|360695	0.00228166	0.000449	1.74292	down	10750177	360695	RGD1307569_predicted	similar to Protein C21orf63 homolog precursor (predicted)	32
10934378|29584	0.00800205	0.00553659	1.74077	down	10934378	29584	Gjb1	gap junction membrane channel protein beta 1	25
10890024|25493	0.00516796	0.00259498	1.73724	down	10890024	25493	Nfkbia	nuclear factor of kappa light chain gene enhancer in B-cells inhibitor, alpha	29
10914799|78971	0.00143447	0.000106	1.73517	down	10914799	78971	Birc3	baculoviral IAP repeat-containing 3	33
10739455	0.00275853	0.000708	1.73386	down	10739455	287805	Gprc5c	G protein-coupled receptor, family C, group 5, member C	25
10929811|503269	0.0037576	0.00138606	1.7303	down	10929811	503269	Rab17	RAB17, member RAS oncogene family	26
10749762|287884	0.00287945	0.000775	1.73005	down	10749762	287884	Sectm1b	secreted and transmembrane 1B	26
10860765|114483	0.00416402	0.00171228	1.72972	down	10860765	114483	Cdk6	cyclin-dependent kinase 6	28
10931717|24232	0.00143447	0.000111	1.72966	down	10931717	24232	C3	complement component 3	41
10708214|308761	0.00455966	0.00207961	1.72793	down	10708214	308761	Prc1_predicted	protein regulator of cytokinesis 1 (predicted)	30
10745256|287543	0.00303564	0.000882	1.72706	down	10745256	287543	Tnfaip1	tumor necrosis factor, alpha-induced protein 1 (endothelial)	31
10775503|81925	0.00361838	0.00126494	1.72694	down	10775503	81925	Cds1	CDP-diacylglycerol synthase 1	29
10919897|300981	0.00216722	0.000388	1.72505	down	10919897	300981	Acy1	aminoacylase 1	26
10792713|290875	0.00172401	0.000211	1.7206	down	10792713	290875	Cdc16	CDC16 cell division cycle 16 homolog (S. cerevisiae)	36
10817675|295305	0.00157552	0.000147	1.72018	down	10817675	295305	Acp6	acid phosphatase 6, lysophosphatidic	29
10801066|257647	0.00227868	0.000445	1.71731	down	10801066	257647	Slc35a4	solute carrier family 35, member A4	25
10897194|315093	0.00262619	0.000628	1.71564	down	10897194	315093	Maf1	MAF1 homolog (S. cerevisiae)	32
10812922|361895	0.00111675	3.44e-05	1.71558	down	10812922	361895	Elovl7_predicted	ELOVL family member 7, elongation of long chain fatty acids (yeast) (predicted)	32
10856545|312478	0.00427355	0.0017905	1.7126	down	10856545	312478	Loxl3_predicted	lysyl oxidase-like 3 (predicted)	26
10911010|300795	0.00980214	0.00761675	1.71081	down	10911010	300795	Ns5atp9	NS5A (hepatitis C virus) transactivated protein 9	12
10703414|292381	0.00423683	0.00176689	1.70799	down	10703414	292381	Lix1_predicted	limb expression 1 homolog (chicken) (predicted)	15
10726408|291234	0.00438122	0.00190044	1.70692	down	10726408	291234	Mki67_predicted	antigen identified by monoclonal antibody Ki-67 (predicted)	27
10845306|58942	0.0073751	0.00485796	1.70451	down	10845306	58942	Cacnb4	calcium channel, voltage-dependent, beta 4 subunit	28
10715100|79237	0.00355252	0.00122554	1.7037	down	10715100	79237	Hhex	hematopoietically expressed homeobox	19
10824719	0.00313033	0.000928	1.70008	down	10824719	---	---	---	18
10779018|171126	0.00101262	2.64e-05	1.69899	down	10779018	171126	Ap3m1	adaptor-related protein complex 3, mu 1 subunit	27
10714053	0.0122341	0.0109569	1.69708	down	10714053	---	---	---	12
10924335|140693	0.00240407	0.000494	1.69675	down	10924335	140693	Plcd4	phospholipase C, delta 4	35
10829346|246773	0.00166391	0.000184	1.69538	down	10829346	246773	Lrrc3	leucine rich repeat containing 3	25
10809216|260326	0.00378074	0.00141156	1.69357	down	10809216	260326	Gpr56	G protein-coupled receptor 56	30
10766051|289277	0.00203138	0.000325	1.69345	down	10766051	289277	Fam152a	family with sequence similarity 152, member A	29
10782387|302248	0.000936	2.23e-05	1.68672	down	10782387	302248	Nid2	nidogen 2	42
10819562|362051	0.00390477	0.00151378	1.68258	down	10819562	362051	Lmo4	LIM domain only 4	27
10889477|54314	0.00789872	0.00543061	1.68127	down	10889477	54314	Tpo	thyroid peroxidase	33
10863269|192152	0.00166391	0.000185	1.68096	down	10863269	192152	Tgoln1	trans-golgi network protein	25
10732652|114856	0.00366867	0.0012977	1.67722	down	10732652	114856	Dusp1	dual specificity phosphatase 1	26
10938671|317260	0.00125314	5.95e-05	1.67526	down	10938671	317260	Zmym3	zinc finger, MYM-type 3	29
10912837|300980	0.0037224	0.00135429	1.67462	down	10912837	300980	Dusp7	dual specificity phosphatase 7	27
10772318|680229	0.00531515	0.00271302	1.6746	down	10772318	680229	Sgcb_predicted	sarcoglycan, beta (dystrophin-associated glycoprotein) (predicted)	25
10868552|116564	0.00118301	4.36e-05	1.67329	down	10868552	116564	Npr2	natriuretic peptide receptor 2	48
10819005|171402	0.00125314	5.76e-05	1.67211	down	10819005	171402	Elovl6	ELOVL family member 6, elongation of long chain fatty acids (yeast)	28
10804461	0.00238135	0.000485	1.66951	down	10804461	---	---	---	29
10729397|309415	0.000933	2.03e-05	1.66891	down	10729397	309415	RGD1307524_predicted	similar to Friedreich ataxia region gene X123 (predicted)	27
10742194|64193	0.00184358	0.000247	1.667	down	10742194	64193	Pttg1	pituitary tumor-transforming 1	25
10837881|83469	0.00172923	0.000214	1.66624	down	10837881	83469	Lrp4	low density lipoprotein receptor-related protein 4	39
10898431|366968	0.00194265	0.000289	1.66167	down	10898431	366968	Tbc1d22a_predicted	TBC1 domain family, member 22a (predicted)	36
10925291|84348	0.00333543	0.00104152	1.66144	down	10925291	84348	Cxcr7	chemokine (C-X-C motif) receptor 7	25
10719665|308429	0.00288593	0.000787	1.65962	down	10719665	308429	RGD1565787_predicted	similar to RIKEN cDNA 1810065E05 (predicted)	26
10744663|360560	0.00320831	0.000982	1.65927	down	10744663	360560	RGD1304728_predicted	similar to 4933427D14Rik protein (predicted)	35
10715078|171304	0.00423113	0.00176246	1.6558	down	10715078	171304	Kif11	kinesin family member 11	42
10774037|64351	0.0028974	0.000794	1.65286	down	10774037	64351	Ykt6	YKT6 homolog (S. Cerevisiae)	31
10834290|296566	0.00151583	0.000131	1.65237	down	10834290	296566	Clic3	chloride intracellular channel 3	34
10730206|65047	0.00089	1.51e-05	1.65143	down	10730206	65047	Slit1	slit homolog 1 (Drosophila)	35
10929128|116660	0.00156552	0.000144	1.64845	down	10929128	116660	Ptprn	protein tyrosine phosphatase, receptor type, N	48
10784566,10785297,10903206|691979	0.00460251	0.00213084	1.64601	down	10784566///10903206///10785297	691979	LOC691979	similar to N-acetyltransferase ESCO2 (Establishment of cohesion 1 homolog 2) (ECO1 homolog 2)	35///36///34
10771919|60393	0.00176521	0.000225	1.64287	down	10771919	60393	Sult1d1	sulfotransferase family 1D, member 1	28
10928855|301509	0.00186557	0.000257	1.6408	down	10928855	301509	Tns1	tensin 1	30
10839696|362212	0.0012708	7.07e-05	1.64077	down	10839696	362212	Tmem87b	transmembrane protein 87B	40
10817100	0.00125314	5.95e-05	1.63966	down	10817100	---	---	---	19
10760573|304317	0.00256212	0.000599	1.6396	down	10760573	304317	Amz1	archaelysin family metallopeptidase 1	26
10936321|298318	0.00314249	0.00094	1.63762	down	10936321	298318	RGD1559928_predicted	similar to mitochondrial solute carrier protein (predicted)	25
10851350|56083	0.00216282	0.000384	1.63402	down	10851350	56083	Tgm2	transglutaminase 2, C polypeptide	26
10889339|57027	0.000967	2.37e-05	1.63325	down	10889339	57027	Adam17	a disintegrin and metallopeptidase domain 17	38
10762665|360820	0.00116035	3.63e-05	1.63186	down	10762665	360820	Pxn	paxillin	30
10781146|290326	0.00459178	0.0021174	1.63135	down	10781146	290326	Pbk_predicted	PDZ binding kinase (predicted)	25
10791474|306424	0.00761537	0.00511202	1.63074	down	10791474	306424	Mfap3l	microfibrillar-associated protein 3-like	25
10850104|50622	0.00187828	0.000263	1.63023	down	10850104	50622	Slc23a2	solute carrier family 23 (nucleobase transporters), member 2	38
10763634	0.00719018	0.00461821	1.6301	down	10763634	---	---	---	25
10706968|292913	0.00186557	0.000256	1.62932	down	10706968	292913	Fam83e	family with sequence similarity 83, member E	26
10925014|501181	0.000561	3.54e-06	1.62882	down	10925014	501181	Efhd1	EF hand domain containing 1	25
10845087,10890745|60661	0.00206309	0.00034	1.62776	down	10890745///10845087	60661	Max		24///27
10804567|60324	0.00151754	0.000132	1.6277	down	10804567	60324	Synpo	synaptopodin	47
10779837,10783196|290032	0.00453191	0.00203416	1.62679	down	10783196///10779837	290032	Fam12b	family with sequence similarity 12, member B (epididymal)	25
10785452|81512	0.00245366	0.000529	1.62515	down	10785452	81512	Lect1	leukocyte cell derived chemotaxin 1	29
10806129|291885	0.0127813	0.0117859	1.62442	down	10806129	291885	Mcm5_predicted	minichromosome maintenance deficient 5, cell division cycle 46 (S. cerevisiae) (predicted)	34
10851599|24771	0.00160419	0.00016	1.62412	down	10851599	24771	Sdc4	syndecan 4	28
10770721|312754	0.00170798	0.000204	1.6239	down	10770721	312754	Ppp2r5a_predicted	protein phosphatase 2, regulatory subunit B (B56), alpha isoform (predicted)	10
10770702|498309	0.00223843	0.000427	1.62356	down	10770702	498309	Vash2	vasohibin 2	27
10825575|310743	0.00255808	0.000577	1.62151	down	10825575	310743	Olfml3_predicted	olfactomedin-like 3 (predicted)	25
10920868|25665	0.00698925	0.00436723	1.62149	down	10920868	25665	Scn5a	sodium channel, voltage-gated, type 5, alpha subunit	31
10914011|316035	0.00191284	0.000273	1.62045	down	10914011	316035	Cmtm6	CKLF-like MARVEL transmembrane domain containing 6	25
10834632|362091	0.00631528	0.00366017	1.61807	down	10834632	362091	RGD1311501_predicted|Adamts13_predicted	similar to chromosome 9 open reading frame 7 (predicted) | a disintegrin-like and metallopeptidase (reprolysin type) with thrombospondin type 1 motif, 13 (predicted)	29
10746469|81530	0.00300694	0.000867	1.61758	down	10746469	81530	Pdk2	pyruvate dehydrogenase kinase, isoenzyme 2	25
10885417|314249	0.00188541	0.000265	1.61572	down	10885417	314249	Plekhg3	pleckstrin homology domain containing, family G (with RhoGef domain) member 3	45
10861997|362342	0.000594	4.47e-06	1.61506	down	10861997	362342	Hipk2_predicted	homeodomain interacting protein kinase 2 (predicted)	31
10794599|291044	0.00138891	9.48e-05	1.61416	down	10794599	291044	Nedd9	neural precursor cell expressed, developmentally down-regulated gene 9	33
10841800|311598	0.011865	0.0104589	1.61351	down	10841800	311598	Fam83d	family with sequence similarity 83, member D	25
10823548|59073	0.00143447	0.000109	1.61324	down	10823548	59073	Lxn	latexin	28
10880617|502990	0.00392868	0.00152591	1.61252	down	10880617	502990	Npal3	NIPA-like domain containing 3	33
10751115|360715	0.00125314	5.38e-05	1.61191	down	10751115	360715	Boc_predicted	biregional cell adhesion molecule-related/down-regulated by oncogenes (Cdon) binding protein (predicted)	40
10741804|497878	0.00383295	0.00144596	1.61187	down	10741804	497878	MGC125201|Nsg2_predicted	HMP19 protein | neuron specific gene family member 2 (predicted)	25
10741804|363557	0.00383295	0.00144596	1.61187	down	10741804	363557	MGC125201|Nsg2_predicted	HMP19 protein | neuron specific gene family member 2 (predicted)	25
10805335|54301	0.00798132	0.00551644	1.61047	down	10805335	54301	Slc14a1	solute carrier family 14 (urea transporter), member 1	29
10937225|24581	0.00347389	0.00115877	1.61	down	10937225	24581	Mycs	myc-like oncogene, s-myc protein	25
10938126|367808	0.00197566	0.000301	1.60856	down	10938126	367808	LOC367808	similar to Sid3177p	17
10702794|282546	0.0012708	7.3e-05	1.60808	down	10702794	282546	Arid1b	AT rich interactive domain 1B (Swi1 like)	40
10794609|498728	0.00269148	0.000664	1.60775	down	10794609	498728	Elovl2_predicted|LOC682492	elongation of very long chain fatty acids (FEN1/Elo2, SUR4/Elo3, yeast)-like 2 (predicted) | similar to Elongation of very long chain fatty acids protein 2	28
10794609|682492	0.00269148	0.000664	1.60775	down	10794609	682492	Elovl2_predicted|LOC682492	elongation of very long chain fatty acids (FEN1/Elo2, SUR4/Elo3, yeast)-like 2 (predicted) | similar to Elongation of very long chain fatty acids protein 2	28
10805571|307210	0.00389447	0.00149282	1.60407	down	10805571	307210	RGD1307279	similar to RIKEN cDNA 2700002I20	21
10799657|291318	0.00125314	5.84e-05	1.60232	down	10799657	291318	Nmt2	N-myristoyltransferase 2	26
10789740|290529	0.00105371	3.09e-05	1.60211	down	10789740	290529	RGD1305689	similar to DNA segment, Chr 14, ERATO Doi 449, expressed	26
10933741|503440	0.00709675	0.00449874	1.60125	down	10933741	503440	RGD1562775_predicted	similar to SNARE protein Ykt6 (predicted)	27
10731643|302934	0.00173794	0.000216	1.60045	down	10731643	302934	Ppl_predicted	periplakin (predicted)	48
10810230|304648	0.00290032	0.000806	1.59924	down	10810230	304648	Asf1b_predicted	ASF1 anti-silencing function 1 homolog B (S. cerevisiae) (predicted)	26
10764862|679942	0.00278494	0.000724	1.59882	down	10764862	679942	Angptl1|LOC684489	angiopoietin-like 1 | similar to angiopoietin-like 1	25
10764862|684489	0.00278494	0.000724	1.59882	down	10764862	684489	Angptl1|LOC684489	angiopoietin-like 1 | similar to angiopoietin-like 1	25
10746483|360606	0.00191145	0.000271	1.59607	down	10746483	360606	Itga3_predicted	integrin alpha 3 (predicted)	27
10933408|363463	0.000316	2.3e-07	1.59595	down	10933408	363463	RGD1563952_predicted	similar to Mospd2 protein (predicted)	31
10842341|362272	0.00314249	0.00094	1.59385	down	10842341	362272	Trp53rk_predicted	TP53 regulating kinase (predicted)	19
10839579|311406	0.00326958	0.00100835	1.59298	down	10839579	311406	Dusp2	dual specificity phosphatase 2	33
10769723|192363	0.00259038	0.000611	1.59266	down	10769723	192363	Nos1ap	nitric oxide synthase 1 (neuronal) adaptor protein	33
10780179|364380	0.0021055	0.000357	1.5926	down	10780179	364380	Abhd4_predicted	abhydrolase domain containing 4 (predicted)	28
10786717|306268	0.00189425	0.000267	1.59197	down	10786717	306268	Galntl2_predicted	UDP-N-acetyl-alpha-D-galactosamine:polypeptide N-acetylgalactosaminyltransferase-like 2 (predicted)	27
10824268|310625	0.0016709	0.000189	1.59097	down	10824268	310625	Rhbg	Rhesus blood group-associated B glycoprotein	30
10901357|314683	0.00143447	0.000103	1.59	down	10901357	314683	Tcp11l2	t-complex 11 (mouse) like 2	27
10715107|294074	0.0139608	0.0136311	1.58974	down	10715107	294074	Cep55	centrosomal protein 55	26
10872561|362613	0.00238135	0.000482	1.5886	down	10872561	362613	Zdhhc18	zinc finger, DHHC domain containing 18	29
10779654|305826	0.00192163	0.000277	1.58815	down	10779654	305826	Samd4_predicted	sterile alpha motif domain containing 4 (predicted)	25
10838843|311336	0.00275853	0.000709	1.58775	down	10838843	311336	Nusap1_predicted	nucleolar and spindle associated protein 1 (predicted)	27
10925303|316620	0.00486726	0.00233681	1.58773	down	10925303	316620	Mlph	melanophilin	32
10829367|25367	0.00125314	5.28e-05	1.58691	down	10829367	25367	Adarb1	adenosine deaminase, RNA-specific, B1	28
10723689|499204	0.00798171	0.00551865	1.5851	down	10723689	499204	RGD1559690_predicted	similar to hypothetical protein FLJ25416 (predicted)	25
10901289|362857	0.00433934	0.00187385	1.58475	down	10901289	362857	RGD1563325_predicted	similar to hypothetical protein MGC17943 (predicted)	25
10729209|64043	0.00170798	0.000205	1.58472	down	10729209	64043	Gcnt1	glucosaminyl (N-acetyl) transferase 1, core 2	26
10844223|59103	0.00333543	0.00104997	1.58277	down	10844223	59103	Ptges	prostaglandin E synthase	27
10706221|690000	0.00252044	0.000562	1.5816	down	10706221	690000	LOC690000	similar to CG3740-PA	26
10804562|286910	0.00345145	0.00113709	1.5767	down	10804562	286910	Nid67	putative small membrane protein NID67	30
10873918|313702	0.00144962	0.000119	1.5752	down	10873918	313702	Mad2l2	MAD2 mitotic arrest deficient-like 2 (yeast)	27
10729913|309499	0.00138891	9.48e-05	1.57496	down	10729913	309499	Fer1l3	fer-1-like 3, myoferlin (C. elegans)	56
10775997|84484	0.00245366	0.000526	1.57449	down	10775997	84484	Slc4a4	solute carrier family 4 (anion exchanger), member 4	28
10930488|301701	0.0134507	0.0127787	1.57394	down	10930488	301701	Ndc80	NDC80 homolog, kinetochore complex component (S. cerevisiae)	34
10842121|499941	0.00499927	0.00244506	1.57264	down	10842121	499941	LOC499941|RGD1311642_predicted	SCF apoptosis response protein 1 | similar to uncharacterized hypothalamus protein HSMNP1 (predicted)	30
10842121|311625	0.00499927	0.00244506	1.57264	down	10842121	311625	LOC499941|RGD1311642_predicted	SCF apoptosis response protein 1 | similar to uncharacterized hypothalamus protein HSMNP1 (predicted)	30
10822852|114494	0.00549436	0.00286181	1.57227	down	10822852	114494	Ccna2	cyclin A2	31
10919712	0.00370666	0.00133671	1.57011	down	10919712	685243	Ccrl1	chemokine (C-C motif) receptor-like 1	27
10888398|316717	0.00358931	0.00125129	1.57003	down	10888398	316717	LOC316717	protein serine-threonine phosphatase catalytic subunit PP-1c	21
10857296|362401	0.00278523	0.000727	1.56816	down	10857296	362401	Tmem43	transmembrane protein 43	26
10702970|361478	0.00191284	0.000272	1.56814	down	10702970	361478	Pnldc1	poly(A)-specific ribonuclease (PARN)-like domain containing 1	39
10931457|316129	0.00255808	0.000579	1.56504	down	10931457	316129	Uhrf1	ubiquitin-like, containing PHD and RING finger domains, 1	34
10901231|25358	0.00138891	9.28e-05	1.56403	down	10901231	25358	Timp3	tissue inhibitor of metalloproteinase 3	28
10767102|304733	0.00352712	0.00120785	1.56376	down	10767102	304733	Epb4.1l5	erythrocyte protein band 4.1-like 5	46
10724391|499223	0.0012708	6.62e-05	1.56371	down	10724391	499223	RGD1563970_predicted	similar to Tripartite motif protein 30-like (predicted)	25
10796445|81818	0.00157976	0.000152	1.56362	down	10796445	81818	Vim	vimentin	27
10767767|29619	0.00431857	0.00184767	1.56322	down	10767767	29619	Btg2	B-cell translocation gene 2, anti-proliferative	25
10787988|29750	0.000763	1.21e-05	1.563	down	10787988	29750	Galnt7	UDP-N-acetyl-alpha-D-galactosamine:polypeptide N-acetylgalactosaminyltransferase 7	38
10732239|79438	0.00250623	0.000557	1.56292	down	10732239	79438	Igfals	insulin-like growth factor binding protein, acid labile subunit	25
10770140	0.00574701	0.0031175	1.56081	down	10770140	---	---	---	11
10794225|114519	0.00470439	0.00220383	1.55977	down	10794225	114519	Nfil3	nuclear factor, interleukin 3 regulated	25
10891203|299197	0.00197609	0.000306	1.55522	down	10891203	299197	RGD1307597_predicted	similar to mKIAA0317 protein (predicted)	36
10889263|313974	0.000423	1.21e-06	1.55516	down	10889263	313974	Trib2	tribbles homolog 2 (Drosophila)	26
10714249,10847718,10934662|499328	0.00176521	0.000226	1.5549	down	10714249///10934662///10847718	499328	Rfk|RGD1563242_predicted|RGD1560961_predicted///Rfk|RGD1560961_predicted|RGD1563242_predicted	riboflavin kinase | similar to riboflavin kinase (predicted) | similar to RIKEN cDNA 0610038L10 gene (predicted)///riboflavin kinase | similar to RIKEN cDNA 0610038L10 gene (predicted) | similar to riboflavin kinase (predicted)	59///37///55
10714249,10847718,10934662|501601	0.00176521	0.000226	1.5549	down	10714249///10934662///10847718	501601	Rfk|RGD1563242_predicted|RGD1560961_predicted///Rfk|RGD1560961_predicted|RGD1563242_predicted	riboflavin kinase | similar to riboflavin kinase (predicted) | similar to RIKEN cDNA 0610038L10 gene (predicted)///riboflavin kinase | similar to RIKEN cDNA 0610038L10 gene (predicted) | similar to riboflavin kinase (predicted)	59///37///55
10714249,10847718,10934662|311241	0.00176521	0.000226	1.5549	down	10714249///10934662///10847718	311241	Rfk|RGD1563242_predicted|RGD1560961_predicted///Rfk|RGD1560961_predicted|RGD1563242_predicted	riboflavin kinase | similar to riboflavin kinase (predicted) | similar to RIKEN cDNA 0610038L10 gene (predicted)///riboflavin kinase | similar to RIKEN cDNA 0610038L10 gene (predicted) | similar to riboflavin kinase (predicted)	59///37///55
10927603|140568	0.0122443	0.0109703	1.55453	down	10927603	140568	Chst10	carbohydrate sulfotransferase 10	26
10744338|287446	0.00138891	9.51e-05	1.55424	down	10744338	287446	Rai12	retinoic acid induced 12	34
10832460|294343	0.0111886	0.00949757	1.55387	down	10832460	294343	Zfp280b	zinc finger protein 280b	11
10913010|367166	0.00298371	0.000853	1.55342	down	10913010	367166	Hyal1	hyaluronoglucosaminidase 1	28
10868853|192274	0.00389447	0.00150129	1.55304	down	10868853	192274	Foxe1	forkhead box E1 (thyroid transcription factor 2)	25
10829378|85251	0.00214439	0.000375	1.55208	down	10829378	85251	Col18a1	procollagen, type XVIII, alpha 1	39
10772164|305284	0.0016709	0.00019	1.55197	down	10772164	305284	RGD1561589_predicted	similar to RIKEN cDNA 5730434I03 gene (predicted)	38
10866866|81678	0.00326583	0.00100417	1.55058	down	10866866	81678	Itpr2	inositol 1,4,5-triphosphate receptor 2	59
10799909,10799914|116723	0.00166391	0.000186	1.54908	down	10799909///10799914	116723	Pip4k2a///Pip4k2a|LOC680565|LOC684271	phosphatidylinositol-5-phosphate 4-kinase, type II, alpha///phosphatidylinositol-5-phosphate 4-kinase, type II, alpha | hypothetical protein LOC680565 | hypothetical protein LOC684271	22///33
10795616|25620	0.00558637	0.00293955	1.5489	down	10795616	25620	Crem	cAMP responsive element modulator	57
10714316|365426	0.00328342	0.00101721	1.54798	down	10714316	365426	RGD1563931_predicted	similar to basic transcription factor 3 (predicted) (predicted)	11
10733519|303135	0.00256122	0.000593	1.5471	down	10733519	303135	Sept8_predicted	septin 8 (predicted)	33
10874019|84596	0.00434075	0.00187552	1.54622	down	10874019	84596	Srm	spermidine synthase	15
10801985|84428	0.00161093	0.000162	1.54588	down	10801985	84428	Dctn4	dynactin 4	19
10776264|170641	0.0109022	0.00908514	1.54538	down	10776264	170641	Lphn3	latrophilin 3	22
10767386	0.00498655	0.00243158	1.54493	down	10767386	---	---	---	28
10813969|114506	0.00452533	0.00202841	1.54491	down	10813969	114506	Ank	progressive ankylosis	36
10801518,10806873|688581	0.00243623	0.000517	1.54458	down	10806873///10801518	688581	Elmod2	ELMO domain containing 2	31///34
10851861|311647	0.000893	1.59e-05	1.54233	down	10851861	311647	RGD1306534_predicted	similar to P-Rex1 (predicted)	46
10889022|298850	0.0044519	0.00196061	1.5421	down	10889022	298850	Cenpa	centromere protein A	26
10703991|361502	0.0016709	0.00019	1.54206	down	10703991	361502	Saps1_predicted	SAPS domain family, member 1 (predicted)	44
10924485|286927	0.00176943	0.000228	1.53854	down	10924485	286927	Stk16	serine/threonine kinase 16	32
10889923|54702	0.00240407	0.000494	1.53806	down	10889923	54702	Egln3	EGL nine homolog 3 (C. elegans)	26
10920743	0.00143447	0.000109	1.53531	down	10920743	---	---	---	25
10833811	0.00400091	0.00159024	1.53358	down	10833811	---	---	---	26
10902957|140607	0.00156552	0.000143	1.53	down	10902957	140607	Pip4k2c	phosphatidylinositol-5-phosphate 4-kinase, type II, gamma	33
10892962|362809	0.00102064	2.77e-05	1.52995	down	10892962	362809	Ptges3_predicted	prostaglandin E synthase 3 (cytosolic) (predicted)	19
10793137|498678	0.00823088	0.00581873	1.52917	down	10793137	498678	Ccdc71	coiled-coil domain containing 71	26
10771655|245920	0.00355252	0.00122583	1.52888	down	10771655	245920	Cxcl10	chemokine (C-X-C motif) ligand 10	25
10808312|170928	0.00226014	0.000437	1.52852	down	10808312	170928	Efcbp2	EF hand calcium binding protein 2	57
10749330|303692	0.00305195	0.000893	1.52841	down	10749330	303692	St6galnac2	ST6 (alpha-N-acetyl-neuraminyl-2,3-beta-galactosyl-1,3)-N-acetylgalactosaminide alpha-2,6-sialyltransferase 2	25
10767016,10767028|360835	0.00194032	0.000283	1.52572	down	10767028///10767016	360835	Cdh19	cadherin 19, type 2	33///23
10819512|310917	0.000936	2.25e-05	1.52567	down	10819512	310917	Gbp4	guanylate binding protein 4	30
10787313|94172	0.00213269	0.00037	1.52545	down	10787313	94172	Slc27a1	solute carrier family 27 (fatty acid transporter), member 1	28
10742617|64012	0.00200772	0.000319	1.52539	down	10742617	64012	Rad50	RAD50 homolog (S. cerevisiae)	27
10874193|313729	0.00256212	0.000601	1.52516	down	10874193	313729	Errfi1	ERBB receptor feedback inhibitor 1	26
10905188|300060	0.00545865	0.00282335	1.52408	down	10905188	300060	Apol11a	apolipoprotein L 11a	22
10910976|300791	0.00170798	0.000204	1.52259	down	10910976	300791	Spg21	spastic paraplegia 21 homolog (human)	31
10898474|64534	0.00230962	0.000458	1.52208	down	10898474	64534	Pim3	proviral integration site 3	57
10934154|312113	0.00472863	0.00223243	1.52069	down	10934154	312113	Stard8_predicted	START domain containing 8 (predicted)	36
10926601|301254	0.00336799	0.00107691	1.51949	down	10926601	301254	Aars2	alanyl-tRNA synthetase 2, mitochondrial (putative)	44
10768376|24653	0.0012708	6.54e-05	1.51878	down	10768376	24653	Pla2g4a	phospholipase A2, group IVA (cytosolic, calcium-dependent)	36
10919270	0.000423	1.16e-06	1.51832	down	10919270	300891	Morf4l1	mortality factor 4 like 1	48
10847735|362171	0.00522297	0.00264443	1.51804	down	10847735	362171	RGD1309969	similar to RIKEN cDNA 2600010E01	27
10878564|25413	0.00188387	0.000264	1.51735	down	10878564	25413	Cpt2	carnitine palmitoyltransferase 2	25
10746602|360610	0.00220802	0.00041	1.51681	down	10746602	360610	Nfe2l1_predicted	nuclear factor, erythroid derived 2,-like 1 (predicted)	25
10840732|83809	0.00125314	6.27e-05	1.51601	down	10840732	83809	Nsfl1c	NSFL1 (p97) cofactor (p47)	22
10744709|679629	0.00352712	0.00120769	1.51572	down	10744709	679629	Smtnl2	smoothelin-like 2	28
10741028|117524	0.00519724	0.00261753	1.51554	down	10741028	117524	Ccnf	cyclin F	30
10877943|362540	0.011149	0.00943419	1.51534	down	10877943	362540	Ptplad2_predicted	protein tyrosine phosphatase-like A domain containing 2 (predicted)	32
10791264|306376	0.00396146	0.00154949	1.51384	down	10791264	306376	Sh2d4a	SH2 domain containing 4A	35
10712134|365388	0.00125314	6.31e-05	1.51313	down	10712134	365388	Psmd13_predicted	proteasome (prosome, macropain) 26S subunit, non-ATPase, 13 (predicted)	28
10731130|308000	0.000933	2.11e-05	1.51214	down	10731130	308000	Pdzd8	PDZ domain containing 8	26
10739449|287805	0.00326754	0.00100674	1.51174	down	10739449	287805	Gprc5c	G protein-coupled receptor, family C, group 5, member C	26
10777677|305450	0.0021836	0.0004	1.51121	down	10777677	305450	Sh3bp2	SH3-domain binding protein 2	28
10710782|25084	0.00416777	0.00171584	1.51045	down	10710782	25084	Il4ra	interleukin 4 receptor, alpha	35
10887259|314458	0.00226469	0.00044	1.5083	down	10887259	314458	Rcor1_predicted	REST corepressor 1 (predicted)	30
10757129|25266	0.00192517	0.000281	1.50728	down	10757129	25266	Pdgfa	platelet derived growth factor, alpha	35
10741359,10828607|361808	0.00198523	0.000308	1.50674	down	10828607///10741359	361808	Snrpc	U1 small nuclear ribonucleoprotein C	29///31
10879257|64515	0.00583626	0.00318998	1.50669	down	10879257	64515	Cdc20	cell division cycle 20 homolog (S. cerevisiae)	25
10765600|116479	0.0061882	0.00353848	1.50615	down	10765600	116479	F11r	F11 receptor	17
10795668|364753	0.00280938	0.000743	1.50605	down	10795668	364753	LOC364753	similar to NSFL1 (p97) cofactor (p47)	26
10742692|363599	0.00217617	0.000392	1.50577	down	10742692	363599	Tnip1_predicted	TNFAIP3 interacting protein 1 (predicted)	35
10764827|304881	0.00111675	3.37e-05	1.5056	down	10764827	304881	Tor1aip2	torsin A interacting protein 2	25
10920801	0.0137647	0.0133106	1.50515	down	10920801	---	---	---	30
10737949|360616	0.00789121	0.00542135	1.50403	down	10737949	360616	Ppp1r1b	protein phosphatase 1, regulatory (inhibitor) subunit 1B	25
10798135|361241	0.00580302	0.00315798	1.50309	down	10798135	361241	Serpinb9	serine (or cysteine) peptidase inhibitor, clade B, member 9	24
10739351|29719	0.00172923	0.000213	1.50142	down	10739351	29719	Kcnj16	potassium inwardly-rectifying channel, subfamily J, member 16	25
10937691|501552	0.00866793	0.00632116	1.50108	down	10937691	501552	Fancb	Fanconi anemia, complementation group B	31
10840910|311546	0.00469816	0.00219863	1.50031	down	10840910	311546	Tpx2_predicted	TPX2, microtubule-associated protein homolog (Xenopus laevis) (predicted)	32
10833005|353307	0.00416396	0.00171125	1.50019	down	10833005	353307	Slc29a3	solute carrier family 29 (nucleoside transporters), member 3	28
10756899|81663	0.00390387	0.00151154	1.4997	down	10756899	81663	Gna12	guanine nucleotide binding protein, alpha 12	26
10772169|289560	0.00409776	0.00166779	1.49947	down	10772169	289560	Igfbp7	insulin-like growth factor binding protein 7	25
10715546|83792	0.00694355	0.00430393	1.49947	down	10715546	83792	Scd2	stearoyl-Coenzyme A desaturase 2	19
10713089|309165	0.004623	0.00214888	1.49922	down	10713089	309165	Rela	v-rel reticuloendotheliosis viral oncogene homolog A (avian)	34
10932475|84581	0.0012708	6.92e-05	1.49865	down	10932475	84581	Hdac6|LOC679682	histone deacetylase 6 | similar to ES cell-expressed Ras	31
10932475|679682	0.0012708	6.92e-05	1.49865	down	10932475	679682	Hdac6|LOC679682	histone deacetylase 6 | similar to ES cell-expressed Ras	31
10891387|314337	0.0103445	0.00828385	1.49862	down	10891387	314337	RGD1559513_predicted	similar to DEAD (Asp-Glu-Ala-Asp) box polypeptide 41 (predicted)	12
10926967|501110	0.000933	1.98e-05	1.49787	down	10926967	501110	LOC501110	similar to Glutathione S-transferase A1 (GTH1) (HA subunit 1) (GST-epsilon) (GSTA1-1) (GST class-alpha)	28
10747426|303538	0.00170266	0.000199	1.49781	down	10747426	303538	Dhx58	DEXH (Asp-Glu-X-His) box polypeptide 58	36
10862876|171334	0.0115134	0.00997719	1.49616	down	10862876	171334	Il12rb2	interleukin 12 receptor, beta 2	30
10770082|304988	0.00506831	0.00250415	1.49585	down	10770082	304988	Ifi204	interferon activated gene 204	44
10841974|296344	0.0104412	0.00840713	1.49584	down	10841974	296344	Mybl2_predicted	myeloblastosis oncogene-like 2 (predicted)	26
10806585|24517	0.0134757	0.0128415	1.495	down	10806585	24517	Junb	Jun-B oncogene	25
10888692|25594	0.000893	1.63e-05	1.49447	down	10888692	25594	Ppp1cb	protein phosphatase 1, catalytic subunit, beta isoform	23
10706363|499144	0.00269789	0.000671	1.49404	down	10706363	499144	LOC499144		21
10774766|83765	0.00423294	0.00176424	1.49383	down	10774766	83765	Rtn4	reticulon 4	39
10758896|29542	0.00298358	0.000853	1.49336	down	10758896	29542	Pebp1	phosphatidylethanolamine binding protein 1	20
10926588|316241	0.00256122	0.000594	1.49217	down	10926588	316241	Nfkbie	nuclear factor of kappa light polypeptide gene enhancer in B-cells inhibitor, epsilon	31
10903166|314910	0.00378074	0.0014125	1.49108	down	10903166	314910	Nab2	Ngfi-A binding protein 2	27
10800891|361308	0.00197566	0.000301	1.49068	down	10800891	361308	Kif20a_predicted	kinesin family member 20A (predicted)	38
10763611|65271	0.00421311	0.00175291	1.49055	down	10763611	65271	Mgat5	mannoside acetylglucosaminyltransferase 5	38
10840773|296269	0.00401426	0.0016057	1.4904	down	10840773	296269	Angpt4_predicted	angiopoietin 4 (predicted)	27
10770666|289372	0.00737489	0.00485576	1.48922	down	10770666	289372	Smyd2	SET and MYND domain containing 2	26
10786436|290551	0.00580302	0.00315914	1.48878	down	10786436	290551	Chdh	choline dehydrogenase	30
10760300|304284	0.00648666	0.00383503	1.48861	down	10760300	304284	Bri3	brain protein I3	26
10778605|289820	0.00143447	0.00011	1.48846	down	10778605	289820	Actr2	ARP2 actin-related protein 2 homolog (yeast)	19
10730946|361771	0.0028347	0.000759	1.48786	down	10730946	361771	Zdhhc6	zinc finger, DHHC domain containing 6	30
10802231|291553	0.00256212	0.0006	1.48778	down	10802231	291553	Nedd4l	neural precursor cell expressed, developmentally down-regulated gene 4-like	32
10791661|306464	0.00293846	0.000828	1.48638	down	10791661	306464	Mlf1ip	myeloid leukemia factor 1 interacting protein	29
10802013|25599	0.00448946	0.00200141	1.48608	down	10802013	25599	Cd74	CD74 antigen (invariant polypeptide of major histocompatibility complex, class II antigen-associated)	35
10835654|171100	0.00243051	0.000514	1.48594	down	10835654	171100	Angptl2	angiopoietin-like 2	25
10719561|78958	0.00131193	8.05e-05	1.48528	down	10719561	78958	Bcam	basal cell adhesion molecule	35
10715416|309380	0.00160412	0.000157	1.48302	down	10715416	309380	Loxl4_predicted	lysyl oxidase-like 4 (predicted)	27
10871103|298425	0.00130697	7.94e-05	1.48176	down	10871103	298425	RGD1310351_predicted	similar to RIKEN cDNA 4732418C07 (predicted)	26
10803947|25433	0.00347226	0.00114731	1.48162	down	10803947	25433	Hbegf	heparin-binding EGF-like growth factor	26
10827231|83476	0.00433689	0.00186964	1.48097	down	10827231	83476	Cyr61	cysteine rich protein 61	26
10795415,10841586,10841589|499930	0.00430945	0.00182958	1.48096	down	10841586///10795415///10841589	499930	RGD1560115_predicted	similar to TGFB-induced factor 2 (predicted)	31///25
10754943|29577	0.005018	0.00245764	1.4794	down	10754943	29577	Hes1	hairy and enhancer of split 1 (Drosophila)	30
10726172|25022	0.00221717	0.000413	1.47805	down	10726172	25022	Fgfr2	fibroblast growth factor receptor 2	39
10716679|365037	0.0028454	0.000762	1.47776	down	10716679	365037	RGD1566017_predicted	similar to SAM and SH3 domain containing protein 1 (Proline-glutamate repeat-containing protein) (predicted)	40
10726824|309111	0.00268268	0.000652	1.47711	down	10726824	309111	Slc25a22	solute carrier family 25 (mitochondrial carrier, glutamate), member 22	33
10734882|287422	0.00250623	0.000557	1.47694	down	10734882	287422	Per1	period homolog 1 (Drosophila)	49
10723332|252941	0.00166826	0.000188	1.47686	down	10723332	252941	Hdgfrp3	hepatoma-derived growth factor, related protein 3	29
10769005|304885	0.00165569	0.00018	1.47381	down	10769005	304885	Fam20b	family with sequence similarity 20, member B	27
10800451	0.00387998	0.00148347	1.47327	down	10800451	685114	LOC685114	hypothetical protein LOC685114	28
10708695|308831	0.00506277	0.00249945	1.47289	down	10708695	308831	Odz4_predicted	odd Oz/ten-m homolog 4 (Drosophila) (predicted)	31
10821276|116667	0.00370057	0.00131791	1.47219	down	10821276	116667	Map3k1	mitogen activated protein kinase kinase kinase 1	40
10739086|303602	0.00292346	0.000818	1.47166	down	10739086	303602	Wdr68_predicted	WD repeat domain 68 (predicted)	28
10817429|50654	0.00352712	0.00120814	1.47077	down	10817429	50654	Ctss	cathepsin S	30
10883716|313978	0.0031194	0.000923	1.47021	down	10883716	313978	E2f6	E2F transcription factor 6	25
10753348|360704	0.00935438	0.0071145	1.47001	down	10753348	360704	Hmgn1	high mobility group nucleosomal binding domain 1	15
10781001|498533	0.00512411	0.00255584	1.46858	down	10781001	498533	RGD1561302_predicted	similar to Hypothetical protein A030013D21 (predicted)	26
10798434|498752	0.00705942	0.0044559	1.46766	down	10798434	498752	LOC498752	similar to dynactin subunit p62	11
10929874|363287	0.00926046	0.00700814	1.46747	down	10929874	363287	Hdac4	histone deacetylase 4	33
10930560	0.0140259	0.0137299	1.46708	down	10930560	---	---	---	25
10736545|360577	0.00161093	0.000169	1.4668	down	10736545	360577	Nxn_predicted	nucleoredoxin (predicted)	29
10888980|362711	0.00589906	0.00326309	1.46671	down	10888980	362711	RGD1311324	similar to hypothetical protein FLJ20254	34
10738118|360621	0.00389447	0.00149679	1.46577	down	10738118	360621	Cdc6_predicted	cell division cycle 6 homolog (S. cerevisiae) (predicted)	33
10729854|309510	0.00356371	0.00123719	1.46517	down	10729854	309510	Cpeb3	cytoplasmic polyadenylation element binding protein 3	27
10761897|304479	0.00247488	0.000536	1.465	down	10761897	304479	Mlxip	MLX interacting protein	34
10788453,10788462|58834	0.00260921	0.000623	1.46491	down	10788453///10788462	58834	Dlc1	deleted in liver cancer 1	28///25
10818708|25584	0.00318781	0.000969	1.46348	down	10818708	25584	F3	coagulation factor III	26
10733056|246208	0.00117296	3.98e-05	1.46322	down	10733056	246208	Ifi47	interferon gamma inducible protein 47	26
10920745|81810	0.00143447	0.000105	1.4629	down	10920745	81810	Tgfbr2	transforming growth factor, beta receptor II	32
10806492,10809880,10809902|364964	0.000553	2.82e-06	1.46283	down	10809902///10806492///10809880	364964	LOC364964|LOC684328///LOC502196|LOC364964|LOC684328	similar to Serine/threonine-protein phosphatase PP1-beta catalytic subunit (PP-1B) | hypothetical gene supported by M58434///hypothetical gene supported by M58434 | similar to Serine/threonine-protein phosphatase PP1-beta catalytic subunit (PP-1B)	32///25
10806492,10809880,10809902|684328	0.000553	2.82e-06	1.46283	down	10809902///10806492///10809880	684328	LOC364964|LOC684328///LOC502196|LOC364964|LOC684328	similar to Serine/threonine-protein phosphatase PP1-beta catalytic subunit (PP-1B) | hypothetical gene supported by M58434///hypothetical gene supported by M58434 | similar to Serine/threonine-protein phosphatase PP1-beta catalytic subunit (PP-1B)	32///25
10852836|296732	0.00419209	0.00173298	1.46226	down	10852836	296732	Smarcd3	SWI/SNF related, matrix associated, actin dependent regulator of chromatin, subfamily d, member 3	30
10710627|25515	0.00208901	0.000351	1.46206	down	10710627	25515	Plk1	polo-like kinase 1 (Drosophila)	33
10937641	0.00200772	0.000317	1.46144	down	10937641	---	---	---	30
10833814,10833818|294515	0.00339706	0.00109809	1.46112	down	10833818///10833814	294515	Foxo3a_predicted///Foxo3a_predicted|LOC499475	forkhead box O3a (predicted)///forkhead box O3a (predicted) | similar to guanine nucleotide binding protein-like 3 (nucleolar)	22///25
10840791|296271	0.00627737	0.00360926	1.46097	down	10840791	296271	Srxn1	sulfiredoxin 1 homolog (S. cerevisiae)	30
10748802|360652	0.00176943	0.000228	1.46096	down	10748802	360652	Sdk2_predicted	sidekick homolog 2 (chicken) (predicted)	45
10708654|308820	0.00697383	0.00433961	1.46008	down	10708654	308820	Ccdc90b	coiled-coil domain containing 90B	28
10802593|361348	0.00206309	0.000341	1.45873	down	10802593	361348	Mro|LOC680524	maestro | hypothetical protein LOC680524	27
10802593|680524	0.00206309	0.000341	1.45873	down	10802593	680524	Mro|LOC680524	maestro | hypothetical protein LOC680524	27
10759248|360827	0.000423	6.31e-07	1.4586	down	10759248	360827	Ulk1	Unc-51 like kinase 1 (C. elegans)	28
10724785|361625	0.00314058	0.000936	1.45736	down	10724785	361625	Nrip3_predicted	nuclear receptor interacting protein 3 (predicted)	28
10864243,10864269|500261	0.00143447	0.000114	1.45726	down	10864269///10864243	500261	Magi1	membrane associated guanylate kinase, WW and PDZ domain containing 1	97///26
10714003|293740	0.00214965	0.00038	1.4557	down	10714003	293740	Gpr44|LOC293740	G protein-coupled receptor 44 | similar to Sorting nexin-5	25
10794172|306766	0.01019	0.0081042	1.45554	down	10794172	306766	LOC306766		30
10877855	0.00767887	0.00518072	1.45514	down	10877855	---	---	---	26
10842538|296410	0.0110632	0.009297	1.4543	down	10842538	296410	RGD1311072	similar to 2410001C21Rik protein	27
10825510	0.00269777	0.000668	1.45392	down	10825510	---	---	---	25
10733553|24508	0.00398323	0.00156709	1.4535	down	10733553	24508	Irf1	interferon regulatory factor 1	30
10827820|360231	0.00175302	0.000221	1.4533	down	10827820	360231	RT1-149|RT1-N3|RT1-O|RT1-S2|RT1-S3|Mrps18b|Dhx16|Ier3|RT1-N2|RT1-T24-1|RGD1303066|LOC360231	RT1-149 protein | RT1 class Ib gene, H2-TL-like, grc region (N3) | RT1 class Ib, locus H2-Q-like, grc region | RT1 class Ib, locus H2-TL-like (S2) | RT1 class Ib, locus S3 | mitochondrial ribosomal protein S18B | DEAH (Asp-Glu-Ala-His) box polypeptide 16 | immediate early response 3 | RT1 class Ib gene, H2-TL-like, grc region(N2) | histocompatibility 2, T region locus 24 | similar to RIKEN cDNA 2…	20
10906479|315259	0.00398871	0.00157347	1.45288	down	10906479	315259	Prickle1	prickle-like 1 (Drosophila)	29
10806492,10809880|502196	0.000594	4.36e-06	1.45271	down	10806492///10809880	502196	LOC502196|LOC364964|LOC684328	similar to Serine/threonine-protein phosphatase PP1-beta catalytic subunit (PP-1B) | hypothetical gene supported by M58434	32///25
10928522	0.00144386	0.000116	1.4526	down	10928522	---	---	---	19
10704014|690610	0.00714148	0.00456348	1.45222	down	10704014	690610	Tmem86b|LOC684090	transmembrane protein 86B | similar to CG7582-PA	25
10704014|684090	0.00714148	0.00456348	1.45222	down	10704014	684090	Tmem86b|LOC684090	transmembrane protein 86B | similar to CG7582-PA	25
10936853|404280	0.00165569	0.000182	1.45134	down	10936853	404280	Mid1ip1	MID1 interacting protein 1 (gastrulation specific G12 homolog (zebrafish))	25
10909338|286939	0.00857715	0.00618837	1.45095	down	10909338	286939	Asam	adipocyte-specific adhesion molecule	32
10859117	0.0143569	0.0142385	1.45033	down	10859117	---	---	---	17
10840721|499914	0.0112898	0.00963823	1.44901	down	10840721	499914	Gins1	GINS complex subunit 1 (Psf1 homolog)	25
10814528|246775	0.0027323	0.000696	1.44829	down	10814528	246775	Tnfsf10	tumor necrosis factor (ligand) superfamily, member 10	30
10718324|171105	0.00306064	0.000899	1.44817	down	10718324	171105	Lnpep	leucyl/cystinyl aminopeptidase	38
10913991	0.00161093	0.000169	1.44795	down	10913991	---	---	---	25
10775780	0.0128999	0.011995	1.44747	down	10775780	---	---	---	25
10729409|115769	0.00194265	0.000287	1.44717	down	10729409	115769	Tjp2	tight junction protein 2	28
10899151|25241	0.00664097	0.00399955	1.44704	down	10899151	25241	Aqp5	aquaporin 5	25
10857140|85494	0.0054454	0.00280264	1.4465	down	10857140	85494	Gpr175	G protein-coupled receptor 175	30
10810286|83823	0.00409401	0.00166164	1.44647	down	10810286	83823	Gipc1	GIPC PDZ domain containing family, member 1	27
10741841|94170	0.00240161	0.000492	1.44647	down	10741841	94170	Atp6v0e	ATPase, H+ transporting, lysosomal V0 subunit E1	28
10825976|362017	0.00508755	0.0025265	1.44595	down	10825976	362017	Cyb561d1_predicted	cytochrome b-561 domain containing 1 (predicted)	27
10897285|680712	0.00268395	0.000657	1.4458	down	10897285	680712	Scx|LOC684826	scleraxis | similar to Basic helix-loop-helix transcription factor scleraxis	26
10897285|684826	0.00268395	0.000657	1.4458	down	10897285	684826	Scx|LOC684826	scleraxis | similar to Basic helix-loop-helix transcription factor scleraxis	26
10881256|313672	0.00295194	0.000839	1.44548	down	10881256	313672	LOC313672	similar to CG11206-PA	45
10722526	0.00192508	0.000279	1.44518	down	10722526	---	---	---	14
10801996|307410	0.00155362	0.00014	1.44421	down	10801996	307410	Rbm22	RNA binding motif protein 22	30
10896814|24577	0.00214965	0.00038	1.44312	down	10896814	24577	Myc	myelocytomatosis oncogene	25
10863740|312516	0.00290032	0.0008	1.44296	down	10863740	312516	Gmcl1	germ cell-less homolog 1 (Drosophila)	31
10726812|309110	0.00190492	0.00027	1.44288	down	10726812	309110	Pddc1_predicted	Parkinson disease 7 domain containing 1 (predicted)	29
10940013|501653	0.00661496	0.00397347	1.44226	down	10940013	501653	LOC689132|RGD1565692_predicted	similar to ribosomal protein L21 | similar to Su(var)3-9 homolog (predicted)	11
10783188|364303	0.0114021	0.00982265	1.4416	down	10783188	364303	Rnase1_predicted	ribonuclease, RNase A family, 1 (pancreatic) (predicted)	25
10766437|682999	0.00285914	0.000768	1.44081	down	10766437	682999	LOC682999		28
10922062	0.0104671	0.00845606	1.43918	down	10922062	---	---	---	25
10830759	0.0145599	0.0144999	1.43889	down	10830759	---	---	---	8
10855637|259242	0.0035153	0.00119564	1.43878	down	10855637	259242	Wipf3	WAS/WASL interacting protein family, member 3	33
10922023	0.0105729	0.00862801	1.43812	down	10922023	---	---	---	25
10777658|24170	0.00102064	2.9e-05	1.43789	down	10777658	24170	Add1	adducin 1 (alpha)	36
10871833|362590	0.00172207	0.00021	1.43728	down	10871833	362590	Inpp5b	inositol polyphosphate-5-phosphatase B	45
10876479|171501	0.00204906	0.000334	1.43713	down	10876479	171501	Rnf38	ring finger protein 38	39
10906229|300147	0.00117296	3.86e-05	1.43695	down	10906229	300147	Sbf1_predicted	SET binding factor 1 (predicted)	40
10728030|309172	0.00117296	3.72e-05	1.43542	down	10728030	309172	Frmd8	FERM domain containing 8	38
10887615|338401	0.0103892	0.00833823	1.43524	down	10887615	338401	Crip2	cysteine-rich protein 2	21
10926503|301245	0.0065661	0.0039093	1.43434	down	10926503	301245	Yipf3	Yip1 domain family, member 3	27
10779162|364240	0.00320831	0.000982	1.43413	down	10779162	364240	Dnajc9_predicted	DnaJ (Hsp40) homolog, subfamily C, member 9 (predicted)	25
10850390|296199	0.0012708	6.56e-05	1.43227	down	10850390	296199	Snx5_predicted	sorting nexin 5 (predicted)	21
10709575|308909	0.00223843	0.000428	1.43125	down	10709575	308909	Smpd1	sphingomyelin phosphodiesterase 1, acid lysosomal	26
10767771|29290	0.0047939	0.00228889	1.43083	down	10767771	29290	Adora1	adenosine A1 receptor	29
10726669|25250	0.00740717	0.00489867	1.42974	down	10726669	25250	Cox8b	cytochrome c oxidase, subunit 8B	26
10769695|685781	0.000646	6.57e-06	1.42899	down	10769695	685781	Ddr2	discoidin domain receptor family, member 2	38
10788569|498642	0.0021836	0.000402	1.42763	down	10788569	498642	RGD1561067_predicted	similar to RNA binding protein gene with multiple splicing (predicted)	30
10792196|290823	0.00218338	0.000395	1.42738	down	10792196	290823	Erlin2	ER lipid raft associated 2	33
10797460|502115	0.00432879	0.00186377	1.42686	down	10797460	502115	RGD1566033_predicted	similar to BC003940 protein (predicted)	17
10774072|289783	0.00480427	0.0022984	1.42585	down	10774072	289783	Zmiz2	zinc finger, MIZ-type containing 2	41
10834138|499745	0.00816781	0.0057464	1.4257	down	10834138	499745	Nrarp	Notch-regulated ankyrin repeat protein	25
10781927|361087	0.00938699	0.00715297	1.42539	down	10781927	361087	RGD1308626	similar to 9630044O09Rik protein	32
10784523	0.00431857	0.00185231	1.42442	down	10784523	---	---	---	25
10845553|295631	0.0120559	0.0107251	1.42404	down	10845553	295631	Pla2r1_predicted	phospholipase A2 receptor 1 (predicted)	33
10926930|316273	0.00150839	0.00013	1.42367	down	10926930	316273	Mcm3_predicted	minichromosome maintenance deficient 3 (S. cerevisiae) (predicted)	34
10776888|498366	0.00138972	9.68e-05	1.42326	down	10776888	498366	Fam114a1	family with sequence similarity 114, member A1	31
10881499|64476	0.00144833	0.000117	1.42307	down	10881499	64476	Mfn2	mitofusin 2	42
10826918|81736	0.000763	1.14e-05	1.42285	down	10826918	81736	Nfkb1	nuclear factor of kappa light polypeptide gene enhancer in B-cells 1, p105	48
10810727|291983	0.00249461	0.000547	1.42283	down	10810727	291983	Psmb10	proteasome (prosome, macropain) subunit, beta type 10	32
10872291|313047	0.0015863	0.000154	1.42193	down	10872291	313047	Yars	tyrosyl-tRNA synthetase	26
10710769|293469	0.00403034	0.00161719	1.42181	down	10710769	293469	Paip2_predicted	polyadenylate-binding protein-interacting protein 2 (predicted)	16
10728057|309175	0.00795843	0.00549483	1.42123	down	10728057	309175	Cdc42ep2	CDC42 effector protein (Rho GTPase binding) 2	25
10876147|366360	0.00431655	0.00183764	1.42095	down	10876147	366360	RGD1309821_predicted	similar to KIAA1161 protein (predicted)	25
10888150|298765	0.000932	1.83e-05	1.42089	down	10888150	298765	Zfp36l2	zinc finger protein 36, C3H type-like 2	25
10777182|305392	0.012762	0.0117465	1.42046	down	10777182	305392	RGD1562646_predicted	similar to chromosome condensation protein G (predicted)	42
10857310|297455	0.00233586	0.000466	1.41955	down	10857310	297455	Lsm3_predicted	LSM3 homolog, U6 small nuclear RNA associated (S. cerevisiae) (predicted)	23
10761247|688407	0.00278507	0.000726	1.4192	down	10761247	688407	Wbscr27|RGD1307782_predicted|LOC687240	Williams Beuren syndrome chromosome region 27 | similar to Williams-Beuren syndrome critical region protein 27 (predicted)	32
10761247|687240	0.00278507	0.000726	1.4192	down	10761247	687240	Wbscr27|RGD1307782_predicted|LOC687240	Williams Beuren syndrome chromosome region 27 | similar to Williams-Beuren syndrome critical region protein 27 (predicted)	32
10849737|296137	0.00401423	0.00160121	1.419	down	10849737	296137	Bub1_predicted	budding uninhibited by benzimidazoles 1 homolog (S. cerevisiae) (predicted)	25
10803444|364823	0.00143447	0.000111	1.41867	down	10803444	364823	Klhl14	kelch-like 14 (Drosophila)	30
10857696|312634	0.00222889	0.000423	1.41865	down	10857696	312634	Mtmr14	myotubularin related protein 14	40
10862735|312373	0.0015863	0.000154	1.41861	down	10862735	312373	Nt5c3_predicted	5'-nucleotidase, cytosolic III (predicted)	31
10795112|291137	0.00352712	0.00120822	1.41795	down	10795112	291137	Gmnn_predicted	geminin (predicted)	25
10868940|58853	0.00282054	0.000751	1.41783	down	10868940	58853	Nr4a3	nuclear receptor subfamily 4, group A, member 3	51
10819644|64157	0.00448946	0.00200056	1.4176	down	10819644	64157	Ddah1|Bcl10	dimethylarginine dimethylaminohydrolase 1 | B-cell leukemia/lymphoma 10	30
10785602|686547	0.0014964	0.000128	1.41699	down	10785602	686547	LOC686547	similar to TBC1 domain family member 4 (Akt substrate of 160 kDa) (AS160)	30
10769657|304951	0.00922584	0.00695631	1.41674	down	10769657	304951	Nuf2	NUF2, NDC80 kinetochore complex component, homolog (S. cerevisiae)	28
10724993,10743357|365355	0.00194575	0.000292	1.41667	down	10743357///10724993	365355	Rras2	related RAS viral (r-ras) oncogene homolog 2	30///13
10899303|300235	0.00138891	9.41e-05	1.41666	down	10899303	300235	Dazap2	DAZ associated protein 2	41
10743171|303185	0.0058505	0.00320335	1.4162	down	10743171	303185	Flcn	folliculin	28
10917116|353227	0.00213269	0.00037	1.41616	down	10917116	353227	Zbtb16	zinc finger and BTB domain containing 16	27
10832139|309665	0.0140978	0.0138379	1.41559	down	10832139	309665	Tmprss3	transmembrane protease, serine 3	25
10748795,10748797|303653	0.00454073	0.00205878	1.41467	down	10748795///10748797	303653	Cdc42ep4_predicted	CDC42 effector protein (Rho GTPase binding) 4 (predicted)	10///25
10778620|305540	0.0055234	0.00287828	1.41385	down	10778620	305540	Slc1a4	solute carrier family 1 (glutamate/neutral amino acid transporter), member 4	32
10836999|366082	0.0129455	0.0120625	1.41383	down	10836999	366082	Hoxd12_predicted	homeo box D12 (predicted)	27
10712171|293618	0.00639373	0.00373821	1.41343	down	10712171	293618	Ifitm1_predicted	interferon induced transmembrane protein 1 (predicted)	24
10850092|311437	0.00223843	0.000427	1.41323	down	10850092	311437	Rassf2	Ras association (RalGDS/AF-6) domain family 2	33
10904641|686499	0.0141095	0.0138574	1.41275	down	10904641	686499	LOC686499		31
10743150|287361	0.00496793	0.00241889	1.41269	down	10743150	287361	Zkscan17	zinc finger with KRAB and SCAN domains 17	27
10746221|287622	0.007363	0.00483237	1.41262	down	10746221	287622	RGD1562626_predicted	similar to adaptor molecule SRCASM (predicted)	41
10924223|25662	0.00626027	0.00358515	1.41213	down	10924223	25662	Igfbp2	insulin-like growth factor binding protein 2	28
10900103|288821	0.0110669	0.00930911	1.412	down	10900103	288821	Neurod4_predicted	neurogenic differentiation 4 (predicted)	25
10785812|306164	0.00251125	0.000559	1.41094	down	10785812	306164	Tgds_predicted	TDP-glucose 4,6-dehydratase (predicted)	26
10845708|499801	0.00165569	0.000181	1.41072	down	10845708	499801	Ifih1	interferon induced with helicase C domain 1	32
10736638|287556	0.00241082	0.000502	1.41065	down	10736638	287556	Rhbdl3	rhomboid, veinlet-like 3 (Drosophila)	32
10728631|83512	0.00222692	0.00042	1.41026	down	10728631	83512	Fads2	fatty acid desaturase 2	67
10815436|85435	0.00373063	0.00136211	1.41024	down	10815436	85435	Smad9	MAD homolog 9 (Drosophila)	26
10847745|366138	0.00726908	0.00470385	1.40896	down	10847745	366138	Ldlrad3_predicted	low density lipoprotein receptor class A domain containing 3 (predicted)	31
10839674|65037	0.00269041	0.000662	1.40812	down	10839674	65037	Mertk	c-mer proto-oncogene tyrosine kinase	38
10874929|353252	0.00491614	0.00237697	1.40674	down	10874929	353252	Rdh10	retinol dehydrogenase 10 (all-trans)	26
10874561|680424	0.00216907	0.000389	1.40662	down	10874561	680424	Pex10	peroxisome biogenesis factor 10	30
10913893|316023	0.00568362	0.00304928	1.40635	down	10913893	316023	Dclk3_predicted	doublecortin-like kinase 3 (predicted)	25
10849614	0.00493428	0.00238694	1.40607	down	10849614	---	---	---	34
10912218|117540	0.00601375	0.00337252	1.40569	down	10912218	117540	Plscr1	phospholipid scramblase 1	28
10905177	0.00562085	0.00299315	1.40548	down	10905177	---	---	---	8
10736679|303356	0.00432513	0.00185618	1.40528	down	10736679	303356	Tmem98	transmembrane protein 98	28
10921030|25298	0.00169589	0.000197	1.40516	down	10921030	25298	Cck	cholecystokinin	29
10844441|85256	0.00227868	0.000446	1.40515	down	10844441	85256	Slc2a8	solute carrier family 2, (facilitated glucose transporter) member 8	30
10862599|685879	0.00504124	0.00248515	1.40465	down	10862599	685879	Jazf1_predicted	JAZF zinc finger 1 (predicted)	25
10939615	0.0109665	0.0091574	1.40438	down	10939615	---	---	---	20
10807007,10810503|291942	0.00297193	0.000848	1.40437	down	10810503///10807007	291942	Slc10a7	solute carrier family 10 (sodium/bile acid cotransporter family), member 7	43///37
10868289|65028	0.00125314	5.63e-05	1.40424	down	10868289	65028	Dnaja1	DnaJ (Hsp40) homolog, subfamily A, member 1	26
10913015|300993	0.00389447	0.00149869	1.40361	down	10913015	300993	Hyal3	hyaluronoglucosaminidase 3	34
10885365|366669	0.00533242	0.00272701	1.40329	down	10885365	366669	LOC366669	similar to mKIAA1011 protein	31
10742507	0.00658455	0.00393124	1.40311	down	10742507	---	---	---	25
10740891|302967	0.00735732	0.00482099	1.40302	down	10740891	302967	Paqr4	progestin and adipoQ receptor family member IV	26
10814628	0.0123492	0.0111598	1.40207	down	10814628	---	---	---	25
10890091|171151	0.00347389	0.00115157	1.40163	down	10890091	171151	Slc25a21	solute carrier family 25 (mitochondrial oxodicarboxylate carrier), member 21	28
10863258,10863275,10863277|312451	0.00373177	0.00136343	1.40067	down	10863275///10863277///10863258	312451	Tcf3_predicted	transcription factor 3 (predicted)	25///12
10708563	0.0126518	0.0116205	1.40055	down	10708563	---	---	---	25
10835779|192126	0.000933	2.09e-05	1.40055	down	10835779	192126	Dab2ip	disabled homolog 2 (Drosophila) interacting protein	35
10713796|191572	0.0113294	0.00970781	1.40033	down	10713796	191572	Ahnak	AHNAK nucleoprotein (desmoyokin)	26
10776512|305302	0.00827489	0.0058679	1.40026	down	10776512	305302	Rasl11b	RAS-like family 11 member B	25
10804405|361321	0.00162978	0.000172	1.39979	down	10804405	361321	Atg12	autophagy-related 12 (yeast)	27
10780173	0.011354	0.00975754	1.39977	down	10780173	---	---	---	24
10741248|287125	0.00370875	0.00134704	1.39968	down	10741248	287125	Nubp2	nucleotide binding protein 2	25
10741268|302983	0.00125314	6.31e-05	1.39958	down	10741268	302983	Mapk8ip3	mitogen-activated protein kinase 8 interacting protein 3	33
10716702|292471	0.00403034	0.00161722	1.3994	down	10716702	292471	LOC292471	similar to Vacuolar ATP synthase catalytic subunit A, ubiquitous isoform (V-ATPase A subunit 1) (Vacuolar proton pump alpha subunit 1) (V-ATPase 69 kDa subunit 1)	25
10811739|365024	0.00347389	0.00116976	1.39929	down	10811739	365024	Chmp1a	chromatin modifying protein 1A	27
10882356|313778	0.00716883	0.00459487	1.39929	down	10882356	313778	RGD1310271_predicted	similar to hypothetical protein MGC45873 (predicted)	30
10761247,10768112|363995	0.00366145	0.00129332	1.39895	down	10761247///10768112	363995	RGD1307782_predicted///Wbscr27|RGD1307782_predicted|LOC687240	similar to Williams-Beuren syndrome critical region protein 27 (predicted)///Williams Beuren syndrome chromosome region 27 | similar to Williams-Beuren syndrome critical region protein 27 (predicted)	32///25
10792602,10808440|64862	0.00356371	0.00123148	1.39864	down	10792602///10808440	64862	Map1lc3b	microtubule-associated protein 1 light chain 3 beta	26///12
10830646|365601	0.00191284	0.000273	1.3978	down	10830646	365601	LOC365601	similar to autophagy 5-like	26
10706619|361565	0.00593158	0.00330108	1.39751	down	10706619	361565	Vrk3	vaccinia related kinase 3	30
10800342|291755	0.0104671	0.00845408	1.39737	down	10800342	291755	Dsg1b_predicted	desmoglein 1 beta (predicted)	25
10931644|501403	0.000553	2.66e-06	1.39662	down	10931644	501403	Cbx4	chromobox homolog 4 (Drosophila Pc class)	26
10920298|114489	0.00138891	9.43e-05	1.39592	down	10920298	114489	Dag1	dystroglycan 1	25
10734198|303200	0.00431857	0.00185156	1.39526	down	10734198	303200	Map2k3	mitogen activated protein kinase kinase 3	26
10738972|498011	0.00288396	0.000784	1.39501	down	10738972	498011	Mrc2	mannose receptor, C type 2	30
10740381|689142	0.00191728	0.000274	1.39434	down	10740381	689142	Snx29|LOC687335	sorting nexin 29 | similar to kinesin-like motor protein C20orf23	28
10740381|687335	0.00191728	0.000274	1.39434	down	10740381	687335	Snx29|LOC687335	sorting nexin 29 | similar to kinesin-like motor protein C20orf23	28
10788053|680782	0.00265819	0.000644	1.39351	down	10788053	680782	LOC680782	similar to signal peptidase complex subunit 3 homolog	25
10934239|84393	0.00996196	0.00778686	1.39323	down	10934239	84393	Kif4	kinesin family member 4	30
10720859|60338	0.00279222	0.000734	1.39307	down	10720859	60338	Fxyd5	FXYD domain-containing ion transport regulator 5	27
10754950|171116	0.00255808	0.00058	1.39272	down	10754950	171116	Opa1	optic atrophy 1 homolog (human)	32
10844482	0.00804203	0.00557951	1.39251	down	10844482	---	---	---	37
10842344|296380	0.00454038	0.00204659	1.39225	down	10842344	296380	Arfgef2	ADP-ribosylation factor guanine nucleotide-exchange factor 2 (brefeldin A-inhibited)	39
10835813|311903	0.00517744	0.00260379	1.39202	down	10835813	311903	Mrrf	mitochondrial ribosome recycling factor	14
10874312|619550	0.0044363	0.00194801	1.39134	down	10874312	619550	Gpr153	G protein-coupled receptor 153	25
10744460|497942	0.000498	1.69e-06	1.39086	down	10744460	497942	Cxcl16	chemokine (C-X-C motif) ligand 16	28
10732228|24439	0.00194265	0.000289	1.39049	down	10732228	24439	Hagh	hydroxyacyl glutathione hydrolase	38
10780667|361046	0.00253814	0.000568	1.39044	down	10780667	361046	Parp4|Mphosph8	poly (ADP-ribose) polymerase family, member 4 | M-phase phosphoprotein 8	40
10858655|312705	0.00570658	0.00308734	1.38988	down	10858655	312705	C1r	complement component 1, r subcomponent	26
10714276|293874	0.00213244	0.000368	1.38984	down	10714276	293874	Trpm6	transient receptor potential cation channel, subfamily M, member 6	39
10935771|363513	0.00216282	0.000383	1.38975	down	10935771	363513	Ids	iduronate 2-sulfatase	26
10769933|289231	0.00241082	0.000497	1.38973	down	10769933	289231	Ncstn	nicastrin	40
10864371|252858	0.00732597	0.0047799	1.38962	down	10864371	252858	Frmd4b	FERM domain containing 4B	26
10853401|312052	0.00298722	0.000856	1.38814	down	10853401	312052	Steap2	six transmembrane epithelial antigen of the prostate 2	25
10731009|361773	0.00194265	0.000286	1.38813	down	10731009	361773	RGD1307158_predicted	similar to oocyte-testis gene 1 (predicted)	30
10864896	0.00559651	0.00296239	1.38802	down	10864896	---	---	---	21
10791511|680299	0.00913448	0.00685594	1.38793	down	10791511	680299	LOC680299	similar to Phosphatidylethanolamine-binding protein (PEBP) (HCNPpp)	20
10745303|360573	0.00337673	0.00108079	1.38714	down	10745303	360573	Ksr1_predicted	kinase suppressor of ras 1 (predicted)	38
10826326|310808	0.00453191	0.00203772	1.38703	down	10826326	310808	Slc35a3	solute carrier family 35 (UDP-N-acetylglucosamine (UDP-GlcNAc) transporter), member 3	32
10751735|363799	0.00741683	0.00491397	1.38691	down	10751735	363799	RGD1308154_predicted	similar to CG11388-PA (predicted)	25
10867725	0.00573015	0.00310418	1.38627	down	10867725	---	---	---	27
10716984|308624	0.00396146	0.00155328	1.38535	down	10716984	308624	Heca_predicted	headcase homolog (Drosophila) (predicted)	26
10730419|361767	0.00463297	0.00215463	1.38511	down	10730419	361767	Poll	polymerase (DNA directed), lambda	32
10879761|681287	0.00354529	0.00122065	1.38506	down	10879761	681287	Mtap7d1	microtubule-associated protein 7 domain containing 1	30
10833849,10833869,10833873|309866	0.00380253	0.00142433	1.38423	down	10833873///10833849///10833869	309866	Aim1_predicted	absent in melanoma 1 (predicted)	26///27///45
10798010|306873	0.00431655	0.00183582	1.38399	down	10798010	306873	Rreb1_predicted	ras responsive element binding protein 1 (predicted)	30
10704974|292708	0.00344107	0.00112949	1.38349	down	10704974	292708	Irgq_predicted	immunity-related GTPase family, Q (predicted)	28
10703459|494236	0.00272075	0.000689	1.38307	down	10703459	494236	V1re24		25
10820713|361882	0.00844837	0.00604831	1.38161	down	10820713	361882	Rgnef_predicted	Rho-guanine nucleotide exchange factor (predicted)	34
10716509,10716526|171118	0.00143447	0.000104	1.38155	down	10716526///10716509	171118	Ces2///Ces2|RGD1565892_predicted|RGD1561757_predicted|LOC678740|LOC689403|LOC679691	carboxylesterase 2 (intestine, liver) | similar to putative pheromone receptor (predicted) | similar to vomeronasal 2, receptor, 1 | similar to vomeronasal 2, receptor, 2///carboxylesterase 2 (intestine, liver)	61///31
10924562|501167	0.00210927	0.000359	1.38147	down	10924562	501167	Gmppa	GDP-mannose pyrophosphorylase A	26
10876935|500464	0.00156552	0.000142	1.38124	down	10876935	500464	RGD1562988_predicted	similar to EHM2 (predicted)	34
10714694|499342	0.00347389	0.00116826	1.38108	down	10714694	499342	Cd274	CD274 antigen	28
10707597|365266	0.000893	1.59e-05	1.38081	down	10707597	365266	Atp10a	ATPase, class V, type 10A	44
10934949	0.013828	0.0134301	1.38061	down	10934949	501618	LOC501618	LRRGT00179	18
10803697|307514	0.00276164	0.000712	1.38059	down	10803697	307514	Epb4.1l4a_predicted	erythrocyte protein band 4.1-like 4a (predicted)	45
10772895	0.00330643	0.00102643	1.37981	down	10772895	---	---	---	17
10925264|64634	0.0119314	0.0105741	1.37935	down	10925264	64634	Sh3bp4	SH3-domain binding protein 4	9
10769547|360872	0.0134045	0.0126858	1.37908	down	10769547	360872	Rcsd1_predicted	RCSD domain containing 1 (predicted)	28
10853132|296757	0.00271723	0.000685	1.37895	down	10853132	296757	Napepld	N-acyl phosphatidylethanolamine phospholipase D	28
10838056|311209	0.00589906	0.00326867	1.37852	down	10838056	311209	Trp53i11	transformation related protein 53 inducible protein 11	30
10893655|314637	0.0012708	6.73e-05	1.37672	down	10893655	314637	Slc39a3	solute carrier family 39 (zinc transporter), member 3	25
10714456|499337	0.00389447	0.00149626	1.37634	down	10714456	499337	Dock8	dedicator of cytokinesis 8	48
10820835|29456	0.00209756	0.000354	1.37607	down	10820835	29456	Map1b	microtubule-associated protein 1b	28
10896004|314553	0.00383295	0.00144416	1.37573	down	10896004	314553	Ptdss1	phosphatidylserine synthase 1	30
10819145|362044	0.00231668	0.000461	1.37572	down	10819145	362044	Cenpe_predicted	centromere protein E (predicted)	46
10762887|288740	0.00383157	0.00143986	1.37523	down	10762887	288740	Iscu	IscU iron-sulfur cluster scaffold homolog (E. coli)	25
10716226|64026	0.00179788	0.000234	1.37501	down	10716226	64026	Casp7	caspase 7	30
10777748|84489	0.00138972	9.66e-05	1.37453	down	10777748	84489	Fgfr3	fibroblast growth factor receptor 3	41
10735319|360554	0.00680878	0.00416092	1.37413	down	10735319	360554	Rnf167	ring finger protein 167	29
10867642|313063	0.0114263	0.00985041	1.37337	down	10867642	313063	RGD1306507_predicted	similar to RAD54B homolog isoform 1; RAD54, S. cerevisiae, homolog of, B (predicted)	28
10886049|314323	0.0117783	0.0103381	1.37334	down	10886049	314323	Flvcr2	feline leukemia virus subgroup C cellular receptor family, member 2	32
10808431|292060	0.00270281	0.000677	1.37284	down	10808431	292060	Irf8	interferon regulatory factor 8	32
10737163|287603	0.00315483	0.000948	1.3721	down	10737163	287603	Tex14_predicted	testis expressed gene 14 (predicted)	30
10706249|361560	0.00604537	0.00340084	1.3718	down	10706249	361560	Vstm2b	V-set and transmembrane domain containing 2B	32
10771869|305256	0.00188606	0.000265	1.37163	down	10771869	305256	Grsf1	G-rich RNA sequence binding factor 1	33
10885657	0.00521045	0.00263457	1.37161	down	10885657	500685	RGD1566112	similar to pleckstrin homology domain protein (5V327)	27
10841778|362258	0.00351731	0.00119804	1.37141	down	10841778	362258	Actr5_predicted	ARP5 actin-related protein 5 homolog (yeast) (predicted)	29
10825453|29602	0.00349303	0.00118637	1.37125	down	10825453	29602	Ptgfrn	prostaglandin F2 receptor negative regulator	30
10880436|298544	0.00186557	0.000257	1.3701	down	10880436	298544	Sh3bgrl3_predicted	SH3 domain binding glutamic acid-rich protein-like 3 (predicted)	25
10775271|289443	0.00431655	0.00183993	1.36976	down	10775271	289443	Lrrc8c	leucine rich repeat containing 8 family, member C	25
10913256|301009	0.00680119	0.00414872	1.36967	down	10913256	301009	Nckipsd_predicted	NCK interacting protein with SH3 domain (predicted)	26
10899367|29381	0.0051535	0.00257675	1.36927	down	10899367	29381	Acvr1b	activin A receptor, type 1B	35
10706974	0.0116946	0.0102108	1.36922	down	10706974	---	---	---	26
10784694|140923	0.00385806	0.00146666	1.36872	down	10784694	140923	Bnip3l	BCL2/adenovirus E1B interacting protein 3-like	23
10891659|314384	0.00604243	0.00339649	1.36859	down	10891659	314384	Rps6ka5_predicted	ribosomal protein S6 kinase, polypeptide 5 (predicted)	37
10766037|64619	0.00263561	0.000632	1.36859	down	10766037	64619	Zfp238	zinc finger protein 238	25
10730287|293953	0.00305195	0.000892	1.36836	down	10730287	293953	RGD1307934_predicted	similar to DNA segment, Chr 19, ERATO Doi 386, expressed (predicted)	28
10810341|304645	0.00192517	0.00028	1.36824	down	10810341	304645	RGD1308221_predicted	similar to TBC1 domain family, member 8 (with GRAM domain); vascular Rab-GAP/TBC-containing (predicted)	46
10869050|362519	0.00729344	0.00473844	1.36785	down	10869050	362519	Smc2	structural maintenance of chromosomes 2	25
10735429|287474	0.000936	2.18e-05	1.36762	down	10735429	287474	Txndc17	thioredoxin domain containing 17	25
10702224|54410	0.000932	1.75e-05	1.36759	down	10702224	54410	Enpp3	ectonucleotide pyrophosphatase/phosphodiesterase 3	25
10817987	0.00305043	0.000891	1.36737	down	10817987	---	---	---	44
10797344|306765	0.00194439	0.000291	1.36731	down	10797344	306765	Zfp346_predicted	zinc finger protein 346 (predicted)	22
10740396|363536	0.00186557	0.000255	1.36703	down	10740396	363536	RGD1565890_predicted	similar to RUN domain containing 2A (predicted)	28
10891630|362768	0.00143447	0.000106	1.36656	down	10891630	362768	Ttc7b_predicted	tetratricopeptide repeat domain 7B (predicted)	28
10785512|290415	0.00900819	0.00671353	1.36649	down	10785512	290415	LOC290415	similar to 3-phosphoglycerate dehydrogenase	18
10717168,10750876,10773168,10787784|498388	0.00354529	0.0012195	1.36618	down	10787784///10773168///10750876///10717168	498388	Hmgb2|RGD1561694_predicted	high mobility group box 2 | similar to High mobility group protein 2 (HMG-2) (predicted)	32///49///45
10899416|366990	0.0100867	0.00796024	1.36607	down	10899416	366990	RGD1305207	similar to RIKEN cDNA 1700011A15	30
10813771|78961	0.00366867	0.00129854	1.36542	down	10813771	78961	Golph3	golgi phosphoprotein 3	26
10715483|365465	0.00225337	0.000433	1.36527	down	10715483	365465	Cwf19l1_predicted	CWF19-like 1, cell cycle control (S. pombe) (predicted)	26
10877002|685849	0.0125073	0.0113838	1.36525	down	10877002	685849	LOC685849		26
10889560|298943	0.00585594	0.00322029	1.36516	down	10889560	298943	Bcap29	B-cell receptor-associated protein 29	28
10873203|94204	0.00143447	0.000113	1.36506	down	10873203	94204	Ece1	endothelin converting enzyme 1	44
10883495|313949	0.0109334	0.00911924	1.36484	down	10883495	313949	RGD1311648	similar to hypothetical protein FLJ21820	25
10880583|83718	0.00272075	0.000688	1.36475	down	10880583	83718	Clic4	chloride intracellular channel 4 (mitochondrial)	28
10863615,10863620|500233	0.00101262	2.65e-05	1.36409	down	10863620///10863615	500233	RGD1560638_predicted	similar to Exocyst complex component Sec15B (predicted)	26///27
10877785|298186	0.00214947	0.000378	1.36397	down	10877785	298186	RGD1305797_predicted	similar to hypothetical protein FLJ33868 (predicted)	66
10820766|293634	0.00587213	0.0032338	1.36381	down	10820766	293634	Tmem171	transmembrane protein 171	25
10707889|25718	0.00417386	0.00172081	1.36346	down	10707889	25718	Igf1r	insulin-like growth factor 1 receptor	44
10875145|312924	0.00138891	9.36e-05	1.36327	down	10875145	312924	RGD1307986_predicted	similar to RIKEN cDNA 5330414D10 (predicted)	27
10912614|24546	0.00456766	0.00208779	1.36286	down	10912614	24546	Slco2a1	solute carrier organic anion transporter family, member 2a1	28
10784525|305968	0.00719018	0.00462077	1.36229	down	10784525	305968	Hmbox1	homeobox containing 1	25
10842187|296368	0.0141095	0.013865	1.36226	down	10842187	296368	Ube2c_predicted	ubiquitin-conjugating enzyme E2C (predicted)	17
10773290|83725	0.00724567	0.00467224	1.36219	down	10773290	83725	Wfs1	Wolfram syndrome 1 homolog (human)	25
10847572|83628	0.00222124	0.000416	1.36199	down	10847572	83628	Cd82	CD82 antigen	30
10751614|303885	0.00143447	0.000105	1.36192	down	10751614	303885	RGD1305422_predicted	similar to mKIAA0226 protein (predicted)	41
10859225	0.0111648	0.0094611	1.36147	down	10859225	100310876	Tas2r136	taste receptor, type 2, member 136	25
10911296|300811	0.00161093	0.000168	1.36113	down	10911296	300811	Bnip2	BCL2/adenovirus E1B interacting protein 2	24
10860111|362303	0.0060782	0.00343281	1.3606	down	10860111	362303	Klhl7	kelch-like 7 (Drosophila)	37
10851342|499935	0.00207551	0.000345	1.3606	down	10851342	499935	RGD1562582_predicted	similar to KIAA0406-like protein (predicted)	28
10802347|116666	0.00156891	0.000145	1.36043	down	10802347	116666	Lman1	lectin, mannose-binding, 1	26
10780667,10780708,10780710,10780712,10780714,10780716,10780731|290270	0.00137436	9.04e-05	1.36035	down	10780712///10780710///10780714///10780708///10780716///10780731///10780667	290270	Parp4|Mphosph8///Mphosph8	M-phase phosphoprotein 8///poly (ADP-ribose) polymerase family, member 4 | M-phase phosphoprotein 8	28///18///40///25
10723039|308759	0.0109714	0.00917213	1.35999	down	10723039	308759	Unc45a	unc-45 homolog A (C. elegans)	45
10706358|499143	0.0133858	0.0126612	1.35953	down	10706358	499143	RGD1561832_predicted	similar to CDNA sequence BC043301 (predicted)	25
10859766|316976	0.00149337	0.000128	1.35886	down	10859766	316976	MGC72974	hypothetical LOC316976	26
10755803|116590	0.00138891	9.57e-05	1.35874	down	10755803	116590	Mapk1	mitogen activated protein kinase 1	30
10855062|114636	0.00222692	0.000421	1.35796	down	10855062	114636	Zyx	zyxin	32
10936993	0.00405918	0.00164061	1.35789	down	10936993	317366	Pim2	pim-2 oncogene	26
10874671|313765	0.00577647	0.00313908	1.35781	down	10874671	313765	Slc35e2_predicted	solute carrier family 35, member E2 (predicted)	31
10915787|315496	0.00111675	3.41e-05	1.35762	down	10915787	315496	Dpy19l1_predicted	dpy-19-like 1 (C. elegans) (predicted)	43
10918822,10922151,10926958|24421	0.00260049	0.000618	1.35572	down	10918822///10926958///10922151	24421	Gsta3|Gsta2|Yc2///Yc2|Gsta3|Gsta2///Gsta2|Gsta3|LOC494499|Yc2	glutathione-S-transferase, alpha type2 | glutathione S-transferase A3 | LOC494499 protein | glutathione S-transferase Yc2 subunit///glutathione S-transferase A3 | glutathione-S-transferase, alpha type2 | glutathione S-transferase Yc2 subunit///glutathione S-transferase Yc2 subunit | glutathione S-transferase A3 | glutathione-S-transferase, alpha type2	21///23///25
10918822,10922151,10926958|494500	0.00260049	0.000618	1.35572	down	10918822///10926958///10922151	494500	Gsta3|Gsta2|Yc2///Yc2|Gsta3|Gsta2///Gsta2|Gsta3|LOC494499|Yc2	glutathione-S-transferase, alpha type2 | glutathione S-transferase A3 | LOC494499 protein | glutathione S-transferase Yc2 subunit///glutathione S-transferase A3 | glutathione-S-transferase, alpha type2 | glutathione S-transferase Yc2 subunit///glutathione S-transferase Yc2 subunit | glutathione S-transferase A3 | glutathione-S-transferase, alpha type2	21///23///25
10806709|304655	0.0118669	0.0104771	1.35571	down	10806709	304655	Zswim4_predicted	zinc finger, SWIM domain containing 4 (predicted)	28
10755992|287961	0.00484047	0.00232159	1.35546	down	10755992	287961	Cdc45l	cell division cycle 45 homolog (S. cerevisiae)-like	35
10822754	0.00275853	0.000707	1.35527	down	10822754	---	---	---	13
10874048,10874063|313713	0.00737256	0.00484707	1.35518	down	10874063///10874048	313713	RGD1563533_predicted	similar to novel protein (predicted)	27///25
10886252|25360	0.00517555	0.00260159	1.35411	down	10886252	25360	Tshr	thyroid stimulating hormone receptor	20
10900358|299626	0.00174617	0.000219	1.3541	down	10900358	299626	Gadd45b	growth arrest and DNA-damage-inducible 45 beta	25
10741831|303016	0.0034515	0.00113794	1.35385	down	10741831	303016	RGD1310862_predicted	similar to adult retina protein (predicted)	27
10817711|29492	0.00387642	0.00147928	1.35382	down	10817711	29492	Notch2	notch gene homolog 2 (Drosophila)	37
10757206|304342	0.00395003	0.00154052	1.35378	down	10757206	304342	Zscan21	zinc finger and SCAN domain containing 21	26
10717069|140929	0.00433934	0.00187219	1.35351	down	10717069	140929	Pde7b	phosphodiesterase 7B	37
10862082|114486	0.000893	1.65e-05	1.35329	down	10862082	114486	Braf	v-raf murine sarcoma viral oncogene homolog B1	38
10802734|81516	0.00680878	0.00416075	1.35328	down	10802734	81516	Smad7	MAD homolog 7 (Drosophila)	27
10744830|303298	0.00382376	0.001436	1.35316	down	10744830	303298	Garnl4_predicted	GTPase activating RANGAP domain-like 4 (predicted)	44
10926581|501103	0.00293846	0.000829	1.35316	down	10926581	501103	Dsm-1	D-serine modulator-1	27
10731668|360477	0.0028847	0.000785	1.35289	down	10731668	360477	RGD1309459	similar to RIKEN cDNA 3930401K13	34
10937525|113947	0.010098	0.00798034	1.35243	down	10937525	113947	Maged2	melanoma antigen, family D, 2	27
10801308|307459	0.00814573	0.00571308	1.35238	down	10801308	307459	Arhgap26_predicted	Rho GTPase activating protein 26 (predicted)	25
10920626	0.011546	0.0100225	1.35224	down	10920626	---	---	---	29
10853396|297738	0.00565791	0.00302249	1.35188	down	10853396	297738	Steap1_predicted	six transmembrane epithelial antigen of the prostate 1 (predicted)	25
10745107|252918	0.00863035	0.00624978	1.35145	down	10745107	252918	Spag5	sperm associated antigen 5	26
10898573|300149	0.00283323	0.000756	1.351	down	10898573	300149	Ncaph2	non-SMC condensin II complex, subunit H2	46
10702660|83425	0.00507747	0.00251779	1.35024	down	10702660	83425	Akap12	A kinase (PRKA) anchor protein (gravin) 12	40
10866986	0.0080695	0.00561099	1.35003	down	10866986	---	---	---	25
10832287|294331	0.0106741	0.00879857	1.34904	down	10832287	294331	Ube2g2_predicted	ubiquitin-conjugating enzyme E2G 2 (predicted)	26
10926819	0.00420488	0.00174132	1.34863	down	10926819	---	---	---	16
10717168,10750876,10773168,10787784,10791497|29395	0.00274889	0.000703	1.34839	down	10787784///10773168///10791497///10750876///10717168	29395	Hmgb2///Hmgb2|RGD1561694_predicted	high mobility group box 2 | similar to High mobility group protein 2 (HMG-2) (predicted)///high mobility group box 2	32///8///49///45
10816791|85385	0.00460086	0.002127	1.34825	down	10816791	85385	Shc1	src homology 2 domain-containing transforming protein C1	16
10843530|362084	0.00324145	0.000993	1.34785	down	10843530	362084	RGD1307615_predicted	similar to hypothetical protein FLJ13045 (predicted)	33
10771649|305236	0.000758	1.05e-05	1.34772	down	10771649	305236	Cxcl11	chemokine (C-X-C motif) ligand 11	25
10790921|290646	0.00811813	0.00567196	1.34732	down	10790921	290646	Pde4c	phosphodiesterase 4C, cAMP specific	34
10912054|363111	0.0118959	0.0105222	1.34653	down	10912054	363111	Ripply2	ripply2 homolog (zebrafish)	27
10742145|25405	0.001025	2.96e-05	1.34589	down	10742145	25405	Ccng1	cyclin G1	27
10916151	0.00384968	0.00145426	1.34527	down	10916151	---	---	---	26
10723850|308846	0.00736676	0.0048379	1.34512	down	10723850	308846	Uvrag	UV radiation resistance associated gene	30
10937241|367749	0.00556508	0.00290924	1.34509	down	10937241	367749	RGD1563606_predicted	similar to cysteine-rich protein 2 (predicted)	16
10778082|305482	0.0017307	0.000214	1.34505	down	10778082	305482	Mtmr3	myotubularin related protein 3	42
10806960|361390	0.00230896	0.000457	1.34475	down	10806960	361390	Abce1	ATP-binding cassette, sub-family E (OABP), member 1	36
10788881|684785	0.00296189	0.000843	1.34458	down	10788881	684785	LOC684785	similar to pleckstrin homology domain-containing, family A (phosphoinositide binding specific) member 2	28
10825768	0.0063803	0.00372261	1.34435	down	10825768	310771	Chi3l4	chitinase 3-like 4	25
10737627|497983	0.0015187	0.000133	1.3443	down	10737627	497983	Fam117a	family with sequence similarity 117, member A	32
10718043|63885	0.00491449	0.00237498	1.34389	down	10718043	63885	Pde10a	phosphodiesterase 10A	54
10899036|362994	0.00395297	0.00154356	1.34369	down	10899036	362994	Ccdc65	coiled-coil domain containing 65	32
10874198|500590	0.00715351	0.00457508	1.34368	down	10874198	500590	Tnfrsf9	tumor necrosis factor receptor superfamily, member 9	25
10764115|289036	0.0037576	0.00138813	1.34315	down	10764115	289036	Adipor1	adiponectin receptor 1	30
10870696|298732	0.0086984	0.00636006	1.34295	down	10870696	298732	Glis1_predicted	GLIS family zinc finger 1 (predicted)	31
10764174|24805	0.00697533	0.00434386	1.34282	down	10764174	24805	Syt2	synaptotagmin II	27
10808536|292071	0.0102017	0.00812521	1.34259	down	10808536	292071	Cdt1	chromatin licensing and DNA replication factor 1	30
10896785|299957	0.00248937	0.000545	1.34237	down	10896785	299957	Nsmce2	non-SMC element 2, MMS21 homolog (S. cerevisiae)	27
10906024|300129	0.0027323	0.000696	1.34202	down	10906024	300129	Cerk_predicted	ceramide kinase (predicted)	24
10816950|29439	0.00143447	0.000111	1.34141	down	10816950	29439	Jtb	jumping translocation breakpoint	26
10892387|299347	0.00292542	0.000822	1.34103	down	10892387	299347	Brf1_predicted	BRF1 homolog, subunit of RNA polymerase III transcription initiation factor IIIB (S. cerevisiae) (predicted)	36
10873928|85273	0.00777827	0.00529143	1.34102	down	10873928	85273	Fbxo2	F-box protein 2	25
10894108|286915	0.00777823	0.00528927	1.34083	down	10894108	286915	LOC286915	putative pheromone receptor (Go-VN1)	27
10770434|305105	0.00339359	0.00109333	1.34068	down	10770434	305105	Fbxo28_predicted	F-box protein 28 (predicted)	21
10812931|310074	0.00333543	0.00104949	1.34063	down	10812931	310074	Depdc1b_predicted	DEP domain containing 1B (predicted)	32
10762915|114561	0.00334593	0.0010593	1.34046	down	10762915	114561	Pitpnb	phosphatidylinositol transfer protein, beta	36
10718001|170919	0.00304482	0.000886	1.34039	down	10718001	170919	Agpat4	1-acylglycerol-3-phosphate O-acyltransferase 4 (lysophosphatidic acid acyltransferase, delta)	32
10837053	0.00635155	0.00369506	1.34025	down	10837053	---	---	---	16
10820577|116677	0.0126086	0.0115686	1.34015	down	10820577	116677	F2rl1	coagulation factor II (thrombin) receptor-like 1	25
10763531|304741	0.00714148	0.00455272	1.33938	down	10763531	304741	Tcfcp2l1_predicted	transcription factor CP2-like 1 (predicted)	30
10786422|361107	0.00282054	0.000751	1.33811	down	10786422	361107	Actr8_predicted	ARP8 actin-related protein 8 homolog (S. cerevisiae) (predicted)	26
10745288|25475	0.00521045	0.00263447	1.33797	down	10745288	25475	Lgals5	lectin, galactose binding, soluble 5	19
10792676|306619	0.00463569	0.00215928	1.33753	down	10792676	306619	Cln8	ceroid-lipofuscinosis, neuronal 8	25
10924441	0.0108365	0.00900146	1.33706	down	10924441	---	---	---	15
10739099|303604	0.00249447	0.000546	1.33682	down	10739099	303604	Map3k3_predicted	mitogen activated protein kinase kinase kinase 3 (predicted)	33
10877206|298032	0.00149337	0.000127	1.33647	down	10877206	298032	RGD1307983_predicted	similar to HSPC043 protein (predicted)	25
10848170	0.0137435	0.0132733	1.33635	down	10848170	---	---	---	12
10781337|25148	0.0111059	0.00938543	1.33595	down	10781337	25148	Egr3	early growth response 3	36
10773853|60584	0.0059115	0.00327843	1.3358	down	10773853	60584	Lif	leukemia inhibitory factor	26
10766277|682648	0.00386346	0.00147059	1.33559	down	10766277	682648	LOC682648|LOC690147	similar to Epoxide hydrolase 1 (Microsomal epoxide hydrolase) (Epoxide hydratase)	8
10766277|690147	0.00386346	0.00147059	1.33559	down	10766277	690147	LOC682648|LOC690147	similar to Epoxide hydrolase 1 (Microsomal epoxide hydrolase) (Epoxide hydratase)	8
10707386	0.00812842	0.00568572	1.33539	down	10707386	85428	Rhoq	ras homolog gene family, member Q	27
10849598|311401	0.00360032	0.00125738	1.33459	down	10849598	311401	Sppl2a	signal peptide peptidase-like 2A	29
10912908|83681	0.00744735	0.00495406	1.33455	down	10912908	83681	Cish	cytokine inducible SH2-containing protein	26
10885145|299127	0.00653975	0.00387911	1.33446	down	10885145	299127	RGD1308917_predicted	similar to RIKEN cDNA 1200003C05 (predicted)	28
10905705|315165	0.00243051	0.000514	1.33434	down	10905705	315165	Naga	N-acetyl galactosaminidase, alpha	30
10772640,10772653|305338	0.00516796	0.00259513	1.33414	down	10772640///10772653	305338	Apbb2	amyloid beta (A4) precursor protein-binding, family B, member 2	24///25
10745757|360583	0.00372279	0.00135706	1.33378	down	10745757	360583	RGD1307935	similar to Hypothetical protein MGC18716	28
10757204	0.00370666	0.00133717	1.33332	down	10757204	---	---	---	25
10880472|298545	0.00174617	0.000219	1.33259	down	10880472	298545	Cnksr1	connector enhancer of kinase suppressor of Ras 1	38
10750282|114507	0.00390387	0.00151016	1.33186	down	10750282	114507	Slc5a3	solute carrier family 5 (inositol transporters), member 3	25
10821383|310097	0.00298786	0.000857	1.33144	down	10821383	310097	Snx18	sorting nexin 18	25
10877189|83515	0.0019927	0.000311	1.33142	down	10877189	83515	Rod1	ROD1 regulator of differentiation 1 (S. pombe)	31
10863726|362391	0.00203655	0.000327	1.33132	down	10863726	362391	Mxd1	max dimerization protein 1	26
10922489|316325	0.0111306	0.00941589	1.33132	down	10922489	316325	Hs6st1_predicted	heparan sulfate 6-O-sulfotransferase 1 (predicted)	26
10863960|362398	0.00185819	0.000252	1.33066	down	10863960	362398	RGD1560871_predicted	similar to plexin 1 (predicted)	32
10727740|309159	0.00641551	0.00375969	1.33037	down	10727740	309159	Klc2_predicted	kinesin light chain 2 (predicted)	35
10783529|192275	0.00378074	0.00141232	1.33002	down	10783529	192275	Dad1	defender against cell death 1	25
10891240|94203	0.00476395	0.00226869	1.32942	down	10891240	94203	Pgf	placental growth factor	29
10798130|306892	0.0104669	0.00844814	1.32929	down	10798130	306892	RGD1562844_predicted	similar to serine (or cysteine) proteinase inhibitor, clade B, member 9 (predicted)	17
10748513|303631	0.00125314	5.69e-05	1.32901	down	10748513	303631	Arsg	arylsulfatase G	33
10770154|498289	0.00319062	0.000972	1.32838	down	10770154	498289	Opn3	opsin 3	25
10859880,10861986|64194	0.00696022	0.00432512	1.32828	down	10859880///10861986	64194	Insig1	insulin induced gene 1	25///8
10756965|680006	0.00683079	0.0041926	1.32827	down	10756965	680006	Mad1l1|Ftsj2_predicted|LOC686419	mitotic arrest deficient 1-like 1 | FtsJ homolog 2 (E. coli) (predicted) | similar to Mitotic spindle assembly checkpoint protein MAD1 (Mitotic arrest deficient-like protein 1) (MAD1-like 1)	42
10756965|304323	0.00683079	0.0041926	1.32827	down	10756965	304323	Mad1l1|Ftsj2_predicted|LOC686419	mitotic arrest deficient 1-like 1 | FtsJ homolog 2 (E. coli) (predicted) | similar to Mitotic spindle assembly checkpoint protein MAD1 (Mitotic arrest deficient-like protein 1) (MAD1-like 1)	42
10756965|686419	0.00683079	0.0041926	1.32827	down	10756965	686419	Mad1l1|Ftsj2_predicted|LOC686419	mitotic arrest deficient 1-like 1 | FtsJ homolog 2 (E. coli) (predicted) | similar to Mitotic spindle assembly checkpoint protein MAD1 (Mitotic arrest deficient-like protein 1) (MAD1-like 1)	42
10870587|298300	0.00454073	0.00204859	1.32795	down	10870587	298300	Ttc22_predicted	tetratricopeptide repeat domain 22 (predicted)	25
10714000,10714003|309212	0.00241273	0.000504	1.32725	down	10714003///10714000	309212	Gpr44///Gpr44|LOC293740	G protein-coupled receptor 44 | similar to Sorting nexin-5///G protein-coupled receptor 44	28///25
10905192|25745	0.00117296	4.1e-05	1.32721	down	10905192	25745	Myh9	myosin, heavy polypeptide 9, non-muscle	40
10882752|85428	0.00438281	0.00190326	1.3266	down	10882752	85428	Rhoq	ras homolog gene family, member Q	11
10762537|83620	0.00440709	0.00191594	1.32608	down	10762537	83620	Cit	citron (rho-interacting, serine/threonine kinase 21)	52
10835355|25698	0.00318719	0.000964	1.32597	down	10835355	25698	Ass1	argininosuccinate synthetase 1	30
10876213	0.0137842	0.0133428	1.32526	down	10876213	---	---	---	22
10796307,10796324|307124	0.00138731	9.19e-05	1.32313	down	10796324///10796307	307124	RGD1560691_predicted	similar to calcium/calmodulin-dependent protein kinase 1D (predicted)	28///25
10871695|29411	0.00166391	0.000184	1.32277	down	10871695	29411	Ppt1	palmitoyl-protein thioesterase 1	30
10907458|406228	0.011865	0.0104603	1.32274	down	10907458	406228	Krt2	keratin 2	27
10808577|353231	0.00778598	0.00531154	1.32263	down	10808577	353231	Spg7	spastic paraplegia 7 homolog (human)	34
10756731|304291	0.0065661	0.00390587	1.32228	down	10756731	304291	Zdhhc4	zinc finger, DHHC domain containing 4	32
10852153	0.00339359	0.00109268	1.32199	down	10852153	---	---	---	29
10817938|24605	0.00230896	0.000456	1.32185	down	10817938	24605	Nras	neuroblastoma ras oncogene	13
10852091|261730	0.00847018	0.00607248	1.3211	down	10852091	261730	Aurka	aurora kinase A	25
10702768	0.0111059	0.00938107	1.3211	down	10702768	---	---	---	46
10703930|361501	0.00996446	0.00779606	1.32106	down	10703930	361501	Isoc2b	isochorismatase domain containing 2b	25
10862564|685732	0.0116293	0.0101171	1.32105	down	10862564	685732	Hoxa6	homeobox A6	23
10777108|25352	0.00831758	0.00590625	1.32082	down	10777108	25352	Sod3	superoxide dismutase 3, extracellular	25
10911802,10918822,10922151,10926958|24422	0.00333544	0.00105193	1.32049	down	10911802///10918822///10926958///10922151	24422	Gsta3|Gsta2|Yc2///Yc2|Gsta3|Gsta2///Gsta2|LOC494499///Gsta2|Gsta3|LOC494499|Yc2	glutathione-S-transferase, alpha type2 | glutathione S-transferase A3 | LOC494499 protein | glutathione S-transferase Yc2 subunit///glutathione S-transferase A3 | glutathione-S-transferase, alpha type2 | glutathione S-transferase Yc2 subunit///glutathione-S-transferase, alpha type2 | LOC494499 protein///glutathione S-transferase Yc2 subunit | glutathione S-transferase A3 | glutathione-S-transfera…	28///21///23///25
10746628|303496	0.00272916	0.000693	1.32045	down	10746628	303496	Tbx21_predicted	T-box 21 (predicted)	27
10751642|303879	0.00614266	0.0034871	1.3196	down	10751642	303879	Osta	organic solute transporter alpha	27
10818037|295338	0.00633669	0.00367847	1.31911	down	10818037	295338	Ptpn22_predicted	protein tyrosine phosphatase, non-receptor type 22 (lymphoid) (predicted)	41
10845083|502626	0.0132402	0.0124629	1.31906	down	10845083	502626	RGD1565915_predicted	similar to RIKEN cDNA 2210409E12 (predicted)	25
10737736|303491	0.0111886	0.00949509	1.31878	down	10737736	303491	Hoxb1_predicted	homeo box B1 (predicted)	25
10882399|298744	0.00378074	0.00141189	1.31842	down	10882399	298744	Crim1	cysteine rich transmembrane BMP regulator 1 (chordin like)	34
10834731|85490	0.0117914	0.0103541	1.3184	down	10834731	85490	Col5a1	procollagen, type V, alpha 1	68
10880665|25562	0.00217617	0.000391	1.31816	down	10880665	25562	Tceb3	transcription elongation factor B (SIII), polypeptide 3	36
10713915|64470	0.00203655	0.000328	1.31686	down	10713915	64470	Ddb1	damage-specific DNA binding protein 1	34
10930510|29261	0.00166391	0.000187	1.31679	down	10930510	29261	Tyms	thymidylate synthase	28
10817105	0.00143447	0.00011	1.31592	down	10817105	---	---	---	26
10903522|314927	0.00545865	0.00282278	1.3158	down	10903522	314927	RGD1562427_predicted	similar to ribosomal protein L31 (predicted)	12
10744441|360552	0.00454073	0.00206373	1.31546	down	10744441	360552	Pelp1	proline, glutamic acid and leucine rich protein 1	36
10859306|500350	0.00842353	0.00602695	1.31528	down	10859306	500350	LOC500350	LRRGT00139	27
10739357|140586	0.00913448	0.0068564	1.31511	down	10739357	140586	Sox9	SRY-box containing gene 9	26
10743296|303194	0.0012708	7.39e-05	1.31444	down	10743296	303194	Top3a_predicted	topoisomerase (DNA) III alpha (predicted)	41
10740039|498029	0.00248937	0.000544	1.3139	down	10740039	498029	LOC498029	similar to RIKEN cDNA A730011L01 gene	27
10705361|499108	0.0142073	0.0140384	1.31352	down	10705361	499108	MGC108974	similar to replication protein-binding trans-activator RBT1	25
10808407|307913	0.00986319	0.00769052	1.31323	down	10808407	307913	Gse1	genetic suppressor element 1	32
10798173	0.0145963	0.0145786	1.31301	down	10798173	---	---	---	25
10708021|58968	0.0127829	0.0117906	1.313	down	10708021	58968	Acan	aggrecan	31
10833180|56782	0.00269789	0.000672	1.31279	down	10833180	56782	Srgn	serglycin	33
10930618|26203	0.00487211	0.0023415	1.31243	down	10930618	26203	ND6|COX3	NADH dehydrogenase subunit 6 | cytochrome c oxidase subunit 3	24
10918031|315740	0.0125279	0.0114271	1.31226	down	10918031	315740	Kif23_predicted	kinesin family member 23 (predicted)	46
10908182|500950	0.00847395	0.00608718	1.31217	down	10908182	500950	RGD1565419_predicted	similar to zinc finger protein 75 (predicted)	22
10912161|25425	0.0033613	0.00107016	1.31213	down	10912161	25425	Ctsh	cathepsin H	36
10826249|25361	0.0109714	0.0091682	1.31196	down	10826249	25361	Vcam1	vascular cell adhesion molecule 1	29
10842475|24697	0.0031357	0.000931	1.31184	down	10842475	24697	Ptpn1	protein tyrosine phosphatase, non-receptor type 1	30
10869244|362526	0.00572473	0.00309985	1.31117	down	10869244	362526	LOC362526		26
10803440	0.00743554	0.00493694	1.31093	down	10803440	---	---	---	25
10740263|303755	0.00429339	0.0018186	1.31079	down	10740263	303755	Fn3krp	fructosamine-3-kinase-related protein	27
10856673|297386	0.00197609	0.000303	1.31014	down	10856673	297386	Slc4a5	solute carrier family 4, sodium bicarbonate cotransporter, member 5	29
10794099|290997	0.00446426	0.0019722	1.30987	down	10794099	290997	Uimc1	ubiquitin interaction motif containing 1	31
10801135	0.0137435	0.013273	1.30921	down	10801135	---	---	---	25
10778552|289806	0.00561302	0.00298626	1.30913	down	10778552	289806	LOC289806	similar to calcium-regulated heat-stable protein (24kD)	27
10906455|300173	0.00153415	0.000135	1.30903	down	10906455	300173	Glt8d3	glycosyltransferase 8 domain containing 3	30
10803815|84422	0.00793852	0.00546568	1.30855	down	10803815	84422	Gfra3	glial cell line derived neurotrophic factor family receptor alpha 3	32
10836560|366065	0.000368	3.57e-07	1.3084	down	10836560	366065	Lass6	LAG1 homolog, ceramide synthase 6	27
10717201|309565	0.000995	2.56e-05	1.30827	down	10717201	309565	Med23	mediator complex subunit 23	31
10865800|312728	0.0043024	0.00182346	1.30646	down	10865800	312728	Tspan9_predicted	tetraspanin 9 (predicted)	28
10842384|362273	0.00170798	0.000202	1.30639	down	10842384	362273	Cse1l_predicted	chromosome segregation 1-like (S. cerevisiae) (predicted)	24
10875532|54705	0.00459178	0.00211751	1.30631	down	10875532	54705	Ppm2c	protein phosphatase 2C, magnesium dependent, catalytic subunit	28
10916493|300652	0.00570221	0.00308074	1.30629	down	10916493	300652	Sorl1	sortilin-related receptor, LDLR class A repeats-containing	40
10937362|29433	0.00203655	0.000328	1.30627	down	10937362	29433	Pak3	p21 (CDKN1A)-activated kinase 3	31
10704979|84495	0.00222692	0.000422	1.30547	down	10704979	84495	Xrcc1	X-ray repair complementing defective repair in Chinese hamster cells 1	32
10891297|299207	0.0110321	0.00924427	1.3054	down	10891297	299207	RGD1310769_predicted	similar to HSPC288 (predicted)	25
10744641|287467	0.00349826	0.001189	1.30537	down	10744641	287467	Pitpnm3_predicted	PITPNM family member 3 (predicted)	42
10824721	0.011822	0.0103851	1.30518	down	10824721	---	---	---	15
10897161	0.00983584	0.00765009	1.30476	down	10897161	315091	RGD1565316	similar to sphingomyelin phosphodiesterase 3, neutral membrane	26
10885193|24666	0.00333543	0.00104858	1.30466	down	10885193	24666	Ppm1a	protein phosphatase 1A, magnesium dependent, alpha isoform	35
10719847|81613	0.00900268	0.00670694	1.30414	down	10719847	81613	Ceacam1	CEA-related cell adhesion molecule 1	33
10907542|60356	0.00440406	0.00191356	1.30384	down	10907542	60356	Csad	cysteine sulfinic acid decarboxylase	32
10811531|50719	0.0067221	0.00405903	1.30376	down	10811531	50719	Slc7a5	solute carrier family 7 (cationic amino acid transporter, y+ system), member 5	30
10770342|25315	0.00186557	0.000256	1.30364	down	10770342	25315	Ephx1	epoxide hydrolase 1, microsomal	22
10735436|679600	0.00719018	0.00462066	1.30344	down	10735436	679600	XAF1|LOC687784	XIAP associated factor-1 | similar to XIAP associated factor-1 isoform 2	25
10735436|687784	0.00719018	0.00462066	1.30344	down	10735436	687784	XAF1|LOC687784	XIAP associated factor-1 | similar to XIAP associated factor-1 isoform 2	25
10752603|29728	0.00290032	0.000804	1.30333	down	10752603	29728	Mcm4	minichromosome maintenance deficient 4 homolog (S. cerevisiae)	34
10825272	0.00641488	0.00375524	1.3027	down	10825272	---	---	---	25
10789653|29376	0.00627737	0.00360709	1.30244	down	10789653	29376	Irs2	insulin receptor substrate 2	25
10778920|305645	0.00262619	0.000628	1.30238	down	10778920	305645	Dlg5_predicted	discs, large homolog 5 (Drosophila) (predicted)	32
10701968|293016	0.0089908	0.00667876	1.30218	down	10701968	293016	Mtap7_predicted	microtubule-associated protein 7 (predicted)	34
10895583|314848	0.0119962	0.0106575	1.30217	down	10895583	314848	Lrrc10_predicted	leucine-rich repeat-containing 10 (predicted)	25
10776910	0.0140657	0.0137893	1.30215	down	10776910	---	---	---	25
10891850|500709	0.0101944	0.00811443	1.30212	down	10891850	500709	Itpk1	inositol 1,3,4-triphosphate 5/6 kinase	28
10882118|313757	0.000561	3.67e-06	1.30144	down	10882118	313757	RGD1565591_predicted	similar to Ski protein (predicted)	28
10802158|307382	0.00318781	0.00097	1.3011	down	10802158	307382	Napg|LOC682827	N-ethylmaleimide sensitive fusion protein attachment protein gamma | similar to F41G3.12	28
10802158|682827	0.00318781	0.00097	1.3011	down	10802158	682827	Napg|LOC682827	N-ethylmaleimide sensitive fusion protein attachment protein gamma | similar to F41G3.12	28
10934689	0.00409776	0.00166544	1.30047	down	10934689	---	---	---	18
10717779|292263	0.00626027	0.00359031	1.30046	down	10717779	292263	Fbxo5	F-box protein 5	26
10907315|24331	0.0102712	0.00821298	1.29972	down	10907315	24331	Ela1	elastase 1, pancreatic	32
10736057|303317	0.00409776	0.00167012	1.29934	down	10736057	303317	RGD1307493_predicted	similar to membrane protein expressed in epithelial-like lung adenocarcinoma (predicted)	26
10709788|361624	0.00453191	0.00204063	1.29931	down	10709788	361624	RGD1306959_predicted	similar to C11orf17 protein (predicted)	27
10745850|360588	0.0108684	0.00905172	1.29927	down	10745850	360588	Brip1_predicted	BRCA1 interacting protein C-terminal helicase 1 (predicted)	40
10872991|298558	0.00738179	0.00487181	1.29866	down	10872991	298558	Zfp46_predicted	zinc finger protein 46 (predicted)	26
10838831,10859965,10876827|64152	0.0030744	0.000908	1.29855	down	10838831///10876827///10859965	64152	Chp|RGD1565588_predicted	calcium binding protein p22 | similar to calcium binding protein P22 (predicted)	29///46///50
10838831,10859965,10876827|499969	0.0030744	0.000908	1.29855	down	10838831///10876827///10859965	499969	Chp|RGD1565588_predicted	calcium binding protein p22 | similar to calcium binding protein P22 (predicted)	29///46///50
10870739|298384	0.00902572	0.0067463	1.29802	down	10870739	298384	RGD1559786	similar to RIKEN cDNA 0610037L13	26
10922735|316348	0.00899424	0.00668731	1.298	down	10922735	316348	Pdcl3	phosducin-like 3	27
10783583|85265	0.0028974	0.000793	1.29768	down	10783583	85265	Jub	ajuba	32
10821771|294787	0.0140866	0.0138201	1.29713	down	10821771	294787	NIPBL	Nipped-B homolog (Drosophila)	48
10715787|309452	0.00279973	0.000738	1.29702	down	10715787	309452	Nfkb2	nuclear factor of kappa light polypeptide gene enhancer in B-cells 2, p49/p100	39
10851667|311633	0.00487958	0.00235101	1.29686	down	10851667	311633	Neurl2_predicted	neuralized-like 2 (Drosophila) (predicted)	26
10876769|313210	0.0088581	0.00654795	1.29654	down	10876769	313210	Abca1	ATP-binding cassette, sub-family A (ABC1), member 1	49
10814594|294917	0.00398415	0.00156872	1.29654	down	10814594	294917	RGD1561817_predicted	similar to Traf2 and NCK interacting kinase, splice variant 4 (predicted)	33
10897604	0.00470021	0.00220073	1.29606	down	10897604	---	---	---	31
10809069|291827	0.00954808	0.00736501	1.29599	down	10809069	291827	RGD1564126_predicted	similar to basic transcription factor 3 (predicted) (predicted)	24
10715400|309381	0.0033613	0.00107279	1.29539	down	10715400	309381	RGD1303232		30
10717536|316916	0.00404246	0.00162601	1.29521	down	10717536	316916	Clptm1l	CLPTM1-like	34
10903501,10903503|314941	0.00168347	0.000192	1.29513	down	10903503///10903501	314941	Lrp12_predicted	low density lipoprotein-related protein 12 (predicted)	25
10873838|313689	0.0118496	0.0104402	1.29504	down	10873838	313689	Dhrs3	dehydrogenase/reductase (SDR family) member 3	30
10796440|63852	0.00211634	0.000361	1.29489	down	10796440	63852	Pter	phosphotriesterase related	27
10919912|300982	0.0134218	0.0127347	1.29452	down	10919912	300982	Abhd14a	abhydrolase domain containing 14A	28
10715653|65042	0.00803099	0.00556247	1.29444	down	10715653	65042	Sfxn3	sideroflexin 3	25
10905773|362966	0.00213256	0.000368	1.29395	down	10905773	362966	Nfam1	Nfat activating molecule with ITAM motif 1	28
10840551	0.00794661	0.0054751	1.29339	down	10840551	---	---	---	25
10867071	0.0112113	0.0095223	1.29332	down	10867071	---	---	---	25
10901954	0.0118886	0.0105129	1.29313	down	10901954	---	---	---	25
10779168|364241	0.011354	0.00976188	1.29288	down	10779168	364241	Kcnk5|Kcnk16	potassium channel, subfamily K, member 5 | potassium channel, subfamily K, member 16	56
10779168|688996	0.011354	0.00976188	1.29288	down	10779168	688996	Kcnk5|Kcnk16	potassium channel, subfamily K, member 5 | potassium channel, subfamily K, member 16	56
10885050|314205	0.00421752	0.00175576	1.29275	down	10885050	314205	Arid4a_predicted	AT rich interactive domain 4A (Rbp1 like) (predicted)	41
10797351|60629	0.00919206	0.00691061	1.29247	down	10797351	60629	Unc5a	unc-5 homolog A (C. elegans)	32
10708824|65160	0.00399165	0.00158195	1.29226	down	10708824	65160	Clns1a	chloride channel, nucleotide-sensitive, 1A	28
10772760|498365	0.00973628	0.00754838	1.29216	down	10772760	498365	Tmem156	transmembrane protein 156	27
10754454|303901	0.00146075	0.000121	1.292	down	10754454	303901	Sema5b_predicted	sema domain, seven thrombospondin repeats (type 1 and type 1-like), transmembrane domain (TM) and short cytoplasmic domain, (semaphorin) 5B (predicted)	25
10722193|29644	0.0131968	0.0123772	1.29198	down	10722193	29644	Ptpn5	protein tyrosine phosphatase, non-receptor type 5	40
10702829|84018	0.00794721	0.00547744	1.2918	down	10702829	84018	Synj2	synaptojanin 2	29
10852136|171091	0.0103307	0.00826559	1.29149	down	10852136	171091	Zbp1	Z-DNA binding protein 1	28
10743668|287398	0.00143447	0.000114	1.29139	down	10743668	287398	Map2k4	mitogen activated protein kinase kinase 4	48
10829265|294326	0.00587308	0.00323575	1.29112	down	10829265	294326	RGD1303003	homolog of zebrafish ES1	32
10893127|170587	0.0122446	0.0109762	1.29102	down	10893127	170587	Cs	citrate synthase	32
10847308|94193	0.0029972	0.000862	1.29074	down	10847308	94193	Madd	MAP-kinase activating death domain	42
10839423|296117	0.00117296	4.12e-05	1.29057	down	10839423	296117	Galk2	galactokinase 2	30
10797766|291031	0.00795938	0.00549742	1.29001	down	10797766	291031	Rbm24_predicted	RNA binding motif protein 24 (predicted)	28
10749523|266777	0.0130962	0.0122542	1.28988	down	10749523	266777	Nptx1	neuronal pentraxin 1	25
10819500	0.00260049	0.000616	1.28953	down	10819500	---	---	---	32
10802691|170465	0.00226378	0.000439	1.2891	down	10802691	170465	Acaa2	acetyl-Coenzyme A acyltransferase 2 (mitochondrial 3-oxoacyl-Coenzyme A thiolase)	24
10804145|361315	0.00405215	0.00163569	1.2888	down	10804145	361315	Yipf5	Yip1 domain family, member 5	32
10751498|360722	0.00370643	0.00132899	1.28876	down	10751498	360722	Pdia5	protein disulfide isomerase-associated 5	28
10846158|296488	0.00292513	0.000819	1.28843	down	10846158	296488	Ola1	Obg-like ATPase 1	33
10749656|360677	0.00866827	0.00632928	1.28822	down	10749656	360677	RGD1311925_predicted	similar to BC003940 protein (predicted)	15
10803737|291694	0.00731122	0.00475989	1.28806	down	10803737	291694	RGD1310484_predicted	similar to hypothetical protein MGC37079 (predicted)	42
10720847|64355	0.008645	0.00627088	1.28783	down	10720847	64355	Lsr	lipolysis stimulated lipoprotein receptor	33
10804452|361326	0.00140049	9.79e-05	1.28747	down	10804452	361326	Dtwd2	DTW domain containing 2	29
10832920|140942	0.00389447	0.0014966	1.28626	down	10832920	140942	Ddit4	DNA-damage-inducible transcript 4	25
10896751|362918	0.00738179	0.00487284	1.28625	down	10896751	362918	Mtss1_predicted	metastasis suppressor 1 (predicted)	32
10872069	0.00282054	0.000749	1.28561	down	10872069	100294508	LOC100294508	dyslexia susceptibility 2-like	46
10811436|307900	0.00810984	0.0056584	1.28471	down	10811436	307900	Kcng4_predicted	potassium voltage-gated channel, subfamily G, member 4 (predicted)	25
10789045|361171	0.0065661	0.00390712	1.2846	down	10789045	361171	Golga7	golgi autoantigen, golgin subfamily a, 7	22
10733743	0.00744886	0.00495687	1.28455	down	10733743	---	---	---	26
10870429|266729	0.00788065	0.00539853	1.28442	down	10870429	266729	Dab1	disabled homolog 1 (Drosophila)	29
10849048|311355	0.0134857	0.0128575	1.28428	down	10849048	311355	Hisppd2a	histidine acid phosphatase domain containing 2A	31
10871350|313525	0.0139378	0.0135997	1.28351	down	10871350	313525	RGD1309823_predicted	similar to hypothetical protein FLJ21156 (predicted)	29
10841416|362248	0.0112342	0.00955808	1.28346	down	10841416	362248	Procr	protein C receptor, endothelial	26
10788037	0.0131266	0.0122891	1.28315	down	10788037	---	---	---	25
10909918|315648	0.00675477	0.00409022	1.28308	down	10909918	315648	Ppp2r1b	protein phosphatase 2 (formerly 2A), regulatory subunit A (PR 65), beta isoform	36
10823783|310538	0.00952762	0.00733871	1.28276	down	10823783	310538	RGD1562174_predicted	similar to mKIAA1450 protein (predicted)	38
10736736|303369	0.0016709	0.000189	1.28247	down	10736736	303369	Lig3	ligase III, DNA, ATP-dependent	43
10774427|360985	0.00705942	0.00445425	1.28226	down	10774427	360985	Tmem17	transmembrane protein 17	25
10861554	0.00127681	7.54e-05	1.28213	down	10861554	296956	Ube2h	ubiquitin-conjugating enzyme E2H	17
10851231|311578	0.00645975	0.00378783	1.28198	down	10851231	311578	LOC311578		37
10920261|24206	0.0128306	0.0118691	1.28198	down	10920261	24206	Apeh	acylpeptide hydrolase	42
10841348|311569	0.0141095	0.0138664	1.28146	down	10841348	311569	Acss2_predicted	acyl-CoA synthetase short-chain family member 2 (predicted)	36
10707177|171563	0.00441755	0.00192906	1.28143	down	10707177	171563	Nav2	neuron navigator 2	47
10743482|303206	0.00163257	0.000175	1.28122	down	10743482	303206	Ulk2_predicted	Unc-51 like kinase 2 (C. elegans) (predicted)	27
10778525|305497	0.00735732	0.00481994	1.2805	down	10778525	305497	Cobl_predicted	cordon-bleu (predicted)	31
10875756|29309	0.00135852	8.67e-05	1.28029	down	10875756	29309	Coq3	coenzyme Q3 homolog, methyltransferase (yeast)	32
10706705|361568	0.0139258	0.0135846	1.2801	down	10706705	361568	Rras_predicted	Harvey rat sarcoma oncogene, subgroup R (predicted)	28
10874319|170818	0.0132881	0.0125305	1.27967	down	10874319	170818	Icmt	isoprenylcysteine carboxyl methyltransferase	30
10731622|287059	0.00617635	0.00352271	1.27947	down	10731622	287059	RGD1565166_predicted	similar to MGC45438 protein (predicted)	25
10844707	0.0115582	0.0100408	1.27938	down	10844707	689746	Ttll11	tubulin tyrosine ligase-like family, member 11	25
10893035|83508	0.011158	0.00944989	1.27926	down	10893035	83508	Timeless	timeless homolog (Drosophila)	28
10728644|84490	0.0145157	0.0144347	1.27907	down	10728644	84490	Fen1	flap structure-specific endonuclease 1	26
10781100|305972	0.00279093	0.000733	1.27878	down	10781100	305972	Zfp395_predicted	zinc finger protein 395 (predicted)	27
10830699|309887	0.0047489	0.0022521	1.2781	down	10830699	309887	Ascc3_predicted	activating signal cointegrator 1 complex subunit 3 (predicted)	43
10843909|311826	0.00476395	0.00226987	1.27789	down	10843909	311826	Rexo4	REX4, RNA exonuclease 4 homolog (S. cerevisiae)	30
10798163|364707	0.00448285	0.00199238	1.27714	down	10798163	364707	LOC364707	similar to forkhead box F2	29
10708929|499211	0.00123043	4.85e-05	1.27694	down	10708929	499211	Gdpd5	glycerophosphodiester phosphodiesterase domain containing 5	34
10725569|171063	0.00195255	0.000295	1.27653	down	10725569	171063	Gtf3c1	general transcription factor III C 1	40
10905500|315136	0.00647721	0.00382702	1.2762	down	10905500	315136	Cbx6|Nptxr	chromobox homolog 6 | neuronal pentraxin receptor	31
10863430|25059	0.00421121	0.0017457	1.27601	down	10863430	25059	Hk2	hexokinase 2	40
10756040|84478	0.00216282	0.000384	1.27578	down	10756040	84478	Ufd1l	ubiquitin fusion degradation 1-like	26
10914385|316085	0.00842353	0.00602848	1.27569	down	10914385	316085	RGD1307844_predicted	similar to 106 kDa O-GlcNAc transferase-interacting protein (predicted)	39
10800959|361309	0.00245366	0.000529	1.27551	down	10800959	361309	Paip2	polyadenylate-binding protein interacting protein 2	18
10727228|266610	0.00816656	0.00574354	1.27538	down	10727228	266610	Fadd	Fas (TNFRSF6)-associated via death domain	25
10863660	0.0105565	0.00860502	1.27538	down	10863660	---	---	---	31
10933769	0.00352712	0.00120739	1.27529	down	10933769	---	---	---	29
10745025|363644	0.00676559	0.00411812	1.27487	down	10745025	363644	Glod4	glyoxalase domain containing 4	38
10936562|81741	0.00742711	0.00492534	1.27441	down	10936562	81741	Pctk1	PCTAIRE-motif protein kinase 1	38
10886562|299265	0.00559651	0.00295728	1.27426	down	10886562	299265	RGD1309028_predicted	similar to RIKEN cDNA A830059I20 (predicted)	28
10735662|360564	0.00186503	0.000254	1.27426	down	10735662	360564	Tax1bp3	Tax1 (human T-cell leukemia virus type I) binding protein 3	29
10851527|266976	0.0114833	0.00992631	1.27417	down	10851527	266976	Rims4	regulating synaptic membrane exocytosis 4	26
10910463|56064	0.00750571	0.00500563	1.27377	down	10910463	56064	Nptn	neuroplastin	27
10830644	0.0118496	0.0104368	1.27307	down	10830644	---	---	---	25
10854108|64366	0.00194265	0.000287	1.27288	down	10854108	64366	Calu	calumenin	38
10851839|311642	0.000758	9.54e-06	1.27258	down	10851839	311642	Sulf2	sulfatase 2	40
10898947|300187	0.00438013	0.00189784	1.27257	down	10898947	300187	LOC300187	similar to basic transcription factor 3	13
10757674|113975	0.0077285	0.0052344	1.27184	down	10757674	113975	Pom121	nuclear pore membrane protein 121	26
10782668|306203	0.00218338	0.000397	1.27158	down	10782668	306203	Pxk	PX domain containing serine/threonine kinase	40
10731591|260416	0.00318719	0.000964	1.27153	down	10731591	260416	Carhsp1	calcium regulated heat stable protein 1	25
10880552|500564	0.0037576	0.00138581	1.27128	down	10880552	500564	Ldlrap1	low density lipoprotein receptor adaptor protein 1	27
10913340|301011	0.0133814	0.012651	1.27113	down	10913340	301011	Uqcrc1	ubiquinol-cytochrome c reductase core protein 1	26
10884505|54350	0.00200078	0.000315	1.27112	down	10884505	54350	Scfd1	sec1 family domain containing 1	25
10709522|689730	0.00777827	0.00529423	1.27002	down	10709522	689730	LOC689730	similar to ubiquitin specific peptidase 17 (homolog)	24
10838081|311236	0.0133236	0.0125708	1.26976	down	10838081	311236	Lrrc4c_predicted	leucine rich repeat containing 4C (predicted)	25
10706563|292875	0.0127707	0.0117699	1.26974	down	10706563	292875	RGD1310111	similar to RIKEN cDNA 0610012D14	28
10773421	0.00966266	0.0074779	1.26956	down	10773421	---	---	---	25
10880331|313024	0.0104195	0.00837955	1.26931	down	10880331	313024	Wasf2	WAS protein family, member 2	45
10773590|305458	0.0045215	0.00202382	1.26924	down	10773590	305458	Tmem129	transmembrane protein 129	27
10796280|361273	0.00248384	0.000542	1.26908	down	10796280	361273	Sec61a2_predicted	Sec61, alpha subunit 2 (S. cerevisiae) (predicted)	33
10780289|266686	0.00243659	0.000519	1.26877	down	10780289	266686	Dhrs4	dehydrogenase/reductase (SDR family) member 4	32
10909866|363060	0.0133369	0.0125992	1.26872	down	10909866	363060	LOC363060	similar to RIKEN cDNA 1600029D21	26
10835158|296621	0.00558637	0.00293492	1.26866	down	10835158	296621	Phyhd1	phytanoyl-CoA dioxygenase domain containing 1	30
10754506|288058	0.00372678	0.0013598	1.26846	down	10754506	288058	Ptplb_predicted	protein tyrosine phosphatase-like (proline instead of catalytic arginine), member b (predicted)	13
10760358|27137	0.00676514	0.00411292	1.26835	down	10760358	27137	Eif2ak1	eukaryotic translation initiation factor 2 alpha kinase 1	31
10875085	0.00735681	0.00481413	1.26794	down	10875085	362472	Cspp1	centrosome and spindle pole associated protein 1	25
10749108|192645	0.00495268	0.00241026	1.26788	down	10749108	192645	Wbp2	WW domain binding protein 2	32
10911287|56611	0.0110339	0.00924847	1.26783	down	10911287	56611	Anxa2	annexin A2	23
10763021|304573	0.0122287	0.0109471	1.26782	down	10763021	304573	Pole	polymerase (DNA directed), epsilon	51
10892212|299334	0.00242155	0.000508	1.26782	down	10892212	299334	Cinp	cyclin-dependent kinase 2-interacting protein	24
10893739|362833	0.0136507	0.0131275	1.2678	down	10893739	362833	Mobkl2a	MOB1, Mps One Binder kinase activator-like 2A (yeast)	25
10734027|287368	0.0105729	0.00863894	1.26768	down	10734027	287368	Nt5m_predicted	5',3'-nucleotidase, mitochondrial (predicted)	29
10753135|360698	0.0105375	0.00856216	1.26748	down	10753135	360698	Tmem50b	transmembrane protein 50B	26
10773358|289717	0.00743914	0.00494318	1.26715	down	10773358	289717	RGD1561605_predicted	similar to hypothetical protein (predicted)	26
10903977,10903979|315019	0.00429339	0.00181698	1.26708	down	10903979///10903977	315019	RGD1562236_predicted	similar to breast cancer membrane protein 101 (predicted)	26///25
10811076|29476	0.00288396	0.000782	1.26705	down	10811076	29476	Glg1	golgi apparatus protein 1	25
10794229|361215	0.00677421	0.00412665	1.26675	down	10794229	361215	Auh_predicted	AU RNA binding protein/enoyl-coenzyme A hydratase (predicted)	30
10936539|408217	0.012862	0.0119415	1.26675	down	10936539	408217	Usp11	ubiquitin specific peptidase 11	44
10890886|29344	0.00396146	0.00155238	1.26668	down	10890886	29344	Zfp36l1	zinc finger protein 36, C3H type-like 1	26
10835853|296667	0.00779232	0.00531776	1.2666	down	10835853	296667	Olr404_predicted	olfactory receptor 404 (predicted)	25
10902931|314904	0.00759236	0.00508736	1.26653	down	10902931	314904	Geft	RhoA/RAC/CDC42 exchange factor	40
10744682|287475	0.0105079	0.00851206	1.2657	down	10744682	287475	Med31_predicted	mediator of RNA polymerase II transcription, subunit 31 homolog (yeast) (predicted)	25
10751202|363784	0.0085655	0.00617372	1.26562	down	10751202	363784	RGD1563191_predicted	similar to hypothetical protein (predicted)	26
10845143|311029	0.0056076	0.0029812	1.2656	down	10845143	311029	Neb_predicted	nebulin (predicted)	152
10847754|362172	0.00476395	0.0022667	1.26541	down	10847754	362172	Trim44	tripartite motif-containing 44	26
10889779|298992	0.00996446	0.00779544	1.26531	down	10889779	298992	Nova1	neuro-oncological ventral antigen 1	28
10921550|501099	0.00461742	0.00214068	1.2644	down	10921550	501099	Srf_predicted	serum response factor (predicted)	28
10881339	0.0145509	0.0144768	1.26434	down	10881339	---	---	---	20
10879467|313564	0.00558726	0.00294176	1.26418	down	10879467	313564	Zmpste24_predicted	zinc metallopeptidase, STE24 homolog (S. cerevisiae) (predicted)	30
10815746|29737	0.00836332	0.00597322	1.26362	down	10815746	29737	Kcnab1	potassium voltage-gated channel, shaker-related subfamily, beta member 1	32
10890575|114634	0.0033775	0.00108322	1.26337	down	10890575	114634	Six1	sine oculis-related homeobox 1 homolog (Drosophila)	25
10916640|315593	0.00881636	0.00648073	1.26316	down	10916640	315593	Tmem136	transmembrane protein 136	25
10740185|498030	0.00276164	0.000711	1.26299	down	10740185	498030	Anapc11	anaphase promoting complex subunit 11 homolog (yeast)	25
10796671|681223	0.00847579	0.00609467	1.26295	down	10796671	681223	LOC681223		25
10797368|306771	0.00731703	0.00476974	1.2627	down	10797368	306771	Fbxo23	F-box only protein 23	29
10740959|287109	0.00545835	0.00282055	1.26259	down	10740959	287109	Kctd5_predicted	potassium channel tetramerisation domain containing 5 (predicted)	26
10733564|360526	0.00396146	0.00155402	1.26239	down	10733564	360526	P4ha2_predicted	procollagen-proline, 2-oxoglutarate 4-dioxygenase (proline 4-hydroxylase), alpha II polypeptide (predicted)	33
10818793|29739	0.00566348	0.00302822	1.26235	down	10818793	29739	Gclm	glutamate cysteine ligase, modifier subunit	28
10834632,10834662|296599	0.0104308	0.00839373	1.26216	down	10834662///10834632	296599	RGD1311501_predicted///RGD1311501_predicted|Adamts13_predicted	similar to chromosome 9 open reading frame 7 (predicted)///similar to chromosome 9 open reading frame 7 (predicted) | a disintegrin-like and metallopeptidase (reprolysin type) with thrombospondin type 1 motif, 13 (predicted)	29///27
10762515|304530	0.00245366	0.000528	1.26214	down	10762515	304530	Taok3	TAO kinase 3	38
10829761|54237	0.00409776	0.00166902	1.26208	down	10829761	54237	Cdc2a	cell division cycle 2 homolog A (S. pombe)	33
10706418|292851	0.0115429	0.010014	1.26207	down	10706418	292851	Klk9	kallikrein related-peptidase 9	27
10771049|289437	0.00716563	0.00459005	1.26195	down	10771049	289437	Glmn	glomulin, FKBP associated protein	40
10852694|311944	0.00612827	0.00347493	1.2619	down	10852694	311944	Paxip1_predicted|LOC685091	PAX interacting (with transcription-activation domain) protein 1 (predicted) | similar to High mobility group protein 1 (HMG-1) (High mobility group protein B1) (Amphoterin) (Heparin-binding protein p30)	42
10852694|685091	0.00612827	0.00347493	1.2619	down	10852694	685091	Paxip1_predicted|LOC685091	PAX interacting (with transcription-activation domain) protein 1 (predicted) | similar to High mobility group protein 1 (HMG-1) (High mobility group protein B1) (Amphoterin) (Heparin-binding protein p30)	42
10793771|290986	0.00614675	0.00350384	1.2616	down	10793771	290986	Agtpbp1_predicted	ATP/GTP binding protein 1 (predicted)	47
10769138|304914	0.00774553	0.00525388	1.26138	down	10769138	304914	Rabgap1l	RAB GTPase activating protein 1-like	29
10732607|303008	0.00715351	0.00457613	1.26104	down	10732607	303008	Rhbdf1	rhomboid family 1 (Drosophila)	36
10760646|246760	0.00256212	0.000601	1.26077	down	10760646	246760	Mafk	v-maf musculoaponeurotic fibrosarcoma oncogene family, protein K (avian)	23
10795198,10798455,10817535,10817537,10825144|310678	0.00288396	0.000784	1.26074	down	10798455///10817535///10817537///10825144///10795198	310678	Hist1h2ai_predicted|Hist2h3c2_predicted|Hist1h3f|LOC679950|LOC684633|LOC684762|LOC684841|LOC679994|LOC680511|Hist1h3g|LOC682330|LOC682439|LOC684610///Hist2h3c2_predicted|Hist1h3f|LOC679950|LOC684633|LOC684762|LOC684841	histone cluster 2, H3c2 (predicted) | histone cluster 1, H3f | similar to CG31613-PA///histone cluster 1, H2ai (predicted) | histone cluster 2, H3c2 (predicted) | histone cluster 1, H3f | similar to CG31613-PA | similar to histone 1, H2ai (predicted) | histone cluster 1, H3g	20///11///25///36
10795198,10798455,10817535,10817537,10825144|364716	0.00288396	0.000784	1.26074	down	10798455///10817535///10817537///10825144///10795198	364716	Hist1h2ai_predicted|Hist2h3c2_predicted|Hist1h3f|LOC679950|LOC684633|LOC684762|LOC684841|LOC679994|LOC680511|Hist1h3g|LOC682330|LOC682439|LOC684610///Hist2h3c2_predicted|Hist1h3f|LOC679950|LOC684633|LOC684762|LOC684841	histone cluster 2, H3c2 (predicted) | histone cluster 1, H3f | similar to CG31613-PA///histone cluster 1, H2ai (predicted) | histone cluster 2, H3c2 (predicted) | histone cluster 1, H3f | similar to CG31613-PA | similar to histone 1, H2ai (predicted) | histone cluster 1, H3g	20///11///25///36
10795198,10798455,10817535,10817537,10825144|679950	0.00288396	0.000784	1.26074	down	10798455///10817535///10817537///10825144///10795198	679950	Hist1h2ai_predicted|Hist2h3c2_predicted|Hist1h3f|LOC679950|LOC684633|LOC684762|LOC684841|LOC679994|LOC680511|Hist1h3g|LOC682330|LOC682439|LOC684610///Hist2h3c2_predicted|Hist1h3f|LOC679950|LOC684633|LOC684762|LOC684841	histone cluster 2, H3c2 (predicted) | histone cluster 1, H3f | similar to CG31613-PA///histone cluster 1, H2ai (predicted) | histone cluster 2, H3c2 (predicted) | histone cluster 1, H3f | similar to CG31613-PA | similar to histone 1, H2ai (predicted) | histone cluster 1, H3g	20///11///25///36
10795198,10798455,10817535,10817537,10825144|684633	0.00288396	0.000784	1.26074	down	10798455///10817535///10817537///10825144///10795198	684633	Hist1h2ai_predicted|Hist2h3c2_predicted|Hist1h3f|LOC679950|LOC684633|LOC684762|LOC684841|LOC679994|LOC680511|Hist1h3g|LOC682330|LOC682439|LOC684610///Hist2h3c2_predicted|Hist1h3f|LOC679950|LOC684633|LOC684762|LOC684841	histone cluster 2, H3c2 (predicted) | histone cluster 1, H3f | similar to CG31613-PA///histone cluster 1, H2ai (predicted) | histone cluster 2, H3c2 (predicted) | histone cluster 1, H3f | similar to CG31613-PA | similar to histone 1, H2ai (predicted) | histone cluster 1, H3g	20///11///25///36
10795198,10798455,10817535,10817537,10825144|684762	0.00288396	0.000784	1.26074	down	10798455///10817535///10817537///10825144///10795198	684762	Hist1h2ai_predicted|Hist2h3c2_predicted|Hist1h3f|LOC679950|LOC684633|LOC684762|LOC684841|LOC679994|LOC680511|Hist1h3g|LOC682330|LOC682439|LOC684610///Hist2h3c2_predicted|Hist1h3f|LOC679950|LOC684633|LOC684762|LOC684841	histone cluster 2, H3c2 (predicted) | histone cluster 1, H3f | similar to CG31613-PA///histone cluster 1, H2ai (predicted) | histone cluster 2, H3c2 (predicted) | histone cluster 1, H3f | similar to CG31613-PA | similar to histone 1, H2ai (predicted) | histone cluster 1, H3g	20///11///25///36
10795198,10798455,10817535,10817537,10825144|684841	0.00288396	0.000784	1.26074	down	10798455///10817535///10817537///10825144///10795198	684841	Hist1h2ai_predicted|Hist2h3c2_predicted|Hist1h3f|LOC679950|LOC684633|LOC684762|LOC684841|LOC679994|LOC680511|Hist1h3g|LOC682330|LOC682439|LOC684610///Hist2h3c2_predicted|Hist1h3f|LOC679950|LOC684633|LOC684762|LOC684841	histone cluster 2, H3c2 (predicted) | histone cluster 1, H3f | similar to CG31613-PA///histone cluster 1, H2ai (predicted) | histone cluster 2, H3c2 (predicted) | histone cluster 1, H3f | similar to CG31613-PA | similar to histone 1, H2ai (predicted) | histone cluster 1, H3g	20///11///25///36
10883858|298917	0.00212981	0.000366	1.26041	down	10883858	298917	Iah1	isoamyl acetate-hydrolyzing esterase 1 homolog (S. cerevisiae)	27
10931498|363333	0.00923276	0.00696737	1.26011	down	10931498	363333	Chaf1a	chromatin assembly factor 1, subunit A (p150)	36
10837960	0.0024955	0.00055	1.25999	down	10837960	311193	Arhgap1	Rho GTPase activating protein 1	26
10757195|498160	0.00125314	5.41e-05	1.25989	down	10757195	498160	Zkscan1	zinc finger with KRAB and SCAN domains 1	32
10885998|299201	0.0141829	0.0140014	1.25986	down	10885998	299201	Dlst|Mllt4	dihydrolipoamide S-succinyltransferase (E2 component of 2-oxo-glutarate complex) | myeloid/lymphoid or mixed-lineage leukemia (trithorax homolog, Drosophila); translocated to, 4	39
10731851	0.00506831	0.00250464	1.25982	down	10731851	54244	Crebbp	CREB binding protein	25
10908479|315463	0.0124194	0.0112564	1.25965	down	10908479	315463	RGD1309188_predicted	similar to hypothetical protein BC011833 (predicted)	25
10842613|366265	0.00351593	0.00119671	1.25917	down	10842613	366265	Rab22a_predicted	RAB22A, member RAS oncogene family (predicted)	28
10933128	0.00390477	0.00151309	1.25914	down	10933128	---	---	---	26
10788547	0.00338765	0.00108871	1.25912	down	10788547	---	---	---	25
10743699	0.00821629	0.00580442	1.25909	down	10743699	---	---	---	26
10835552|64528	0.0113038	0.00966456	1.25824	down	10835552	64528	Golga2	golgi autoantigen, golgin subfamily a, 2	25
10840741|25639	0.00440945	0.00191882	1.25816	down	10840741	25639	Fkbp1a	FK506 binding protein 1a	19
10809768|681083	0.0105125	0.00852322	1.258	down	10809768	681083	LOC681083		25
10842032|296349	0.0047181	0.00221494	1.25787	down	10842032	296349	RGD1305754_predicted	similar to 3110080A02Rik protein (predicted)	27
10837105|295674	0.00601375	0.00337228	1.25764	down	10837105	295674	Plekha3	pleckstrin homology domain-containing, family A (phosphoinositide binding specific) member 3	32
10836767|366071	0.00362982	0.00127404	1.25744	down	10836767	366071	LOC366071	similar to Ubiquitin-like protein FUBI	22
10729791|294090	0.00228122	0.000447	1.25738	down	10729791	294090	Ifit1_predicted	interferon-induced protein with tetratricopeptide repeats 1 (predicted)	25
10915674|300444	0.00256212	0.0006	1.25704	down	10915674	300444	Rgl3_predicted	ral guanine nucleotide dissociation stimulator-like 3 (predicted)	38
10879453|298500	0.00365374	0.00128971	1.25697	down	10879453	298500	Smap2	stromal membrane-associated GTPase-activating protein 2	30
10845517|499800	0.00316562	0.000954	1.25663	down	10845517	499800	Ly75	lymphocyte antigen 75	35
10743680	0.00807144	0.00561985	1.25653	down	10743680	---	---	---	26
10907122|300225	0.00305351	0.000896	1.25643	down	10907122	300225	LOC300225	similar to formin-like 3 protein	41
10852736|499966	0.0119314	0.0105804	1.25616	down	10852736	499966	Xrcc2	X-ray repair complementing defective repair in Chinese hamster cells 2	25
10729096|293820	0.00453191	0.00204047	1.25595	down	10729096	293820	Psat1	phosphoserine aminotransferase 1	15
10724170|81738	0.00122127	4.74e-05	1.25579	down	10724170	81738	Nup98	nucleoporin 98	37
10883087|313905	0.0131355	0.0123069	1.25573	down	10883087	313905	Supt7l	suppressor of Ty 7 (S. cerevisiae)-like	30
10786532|290553	0.00370875	0.00134139	1.25552	down	10786532	290553	Mustn1	musculoskeletal, embryonic nuclear protein 1	25
10932912|25748	0.0129741	0.0120959	1.25525	down	10932912	25748	Alas2	aminolevulinic acid synthase 2, erythroid	35
10831595|24968	0.00344143	0.00113286	1.25493	down	10831595	24968	Psmb8	proteasome (prosome, macropain) subunit, beta type 8 (large multifunctional peptidase 7)	38
10792775|25328	0.00346117	0.00114236	1.25487	down	10792775	25328	Lamp1	lysosomal membrane glycoprotein 1	36
10833289|25346	0.00544974	0.00280816	1.25487	down	10833289	25346	Ros1		45
10784164|305922	0.00505914	0.00249574	1.25472	down	10784164	305922	Lats2_predicted	large tumor suppressor 2 (predicted)	28
10821556|310378	0.00192163	0.000277	1.25457	down	10821556	310378	Nnt	nicotinamide nucleotide transhydrogenase	48
10936289|298342	0.00454073	0.00205561	1.2544	down	10936289	298342	Nkap	NFKB activating protein	26
10744822|287514	0.013828	0.0134282	1.25417	down	10744822	287514	Olr1514_predicted|Olr1513_predicted	olfactory receptor 1514 (predicted) | olfactory receptor 1513 (predicted)	25
10733063,10760811,10764316,10853663,10919375|289401	0.00700262	0.00438747	1.25406	down	10733063///10853663///10760811///10919375///10764316	289401	Rpl31|RGD1564839_predicted///Rpl31|RGD1564839_predicted|LOC680384///Rpl31|RGD1564839_predicted|RGD1563551_predicted|LOC680384///Rpl31|RGD1564839_predicted|LOC680384|LOC681338|LOC678892|LOC681356	ribosomal protein L31 | similar to ribosomal protein L31 (predicted)	26///25///34
10841720	0.00507925	0.00252114	1.2529	down	10841720	---	---	---	31
10709374|293211	0.00512274	0.00255267	1.25282	down	10709374	293211	Olr49_predicted	olfactory receptor 49 (predicted)	32
10760131|25642	0.0111306	0.00941495	1.25255	down	10760131	25642	Cyp3a23/3a1	cytochrome P450, family 3, subfamily a, polypeptide 23/polypeptide 1	23
10778196|498404	0.0130108	0.0121491	1.2523	down	10778196	498404	Ccdc117	coiled-coil domain containing 117	26
10813214|29637	0.00144948	0.000119	1.25217	down	10813214	29637	Hmgcs1	3-hydroxy-3-methylglutaryl-Coenzyme A synthase 1	30
10792732	0.0116786	0.010184	1.25188	down	10792732	---	---	---	25
10876259|313341	0.00406243	0.00164291	1.25186	down	10876259	313341	Pigo	phosphatidylinositol glycan anchor biosynthesis, class O	30
10826166	0.00570221	0.00307549	1.25126	down	10826166	---	---	---	24
10814190	0.0123925	0.01122	1.25118	down	10814190	---	---	---	24
10733063,10764316,10853663,10919375|680384	0.00697791	0.00434892	1.25111	down	10733063///10853663///10919375///10764316	680384	Rpl31|RGD1564839_predicted|LOC680384///Rpl31|RGD1564839_predicted|RGD1563551_predicted|LOC680384///Rpl31|RGD1564839_predicted|LOC680384|LOC681338|LOC678892|LOC681356	ribosomal protein L31 | similar to ribosomal protein L31 (predicted)	26///25
10932029|313433	0.00675523	0.00409214	1.25061	down	10932029	313433	RGD1564541_predicted	similar to hypothetical protein FLJ22965 (predicted)	25
10798046|291069	0.0106562	0.00875341	1.25054	down	10798046	291069	RGD1308930_predicted	similar to Protein phosphatase 1, regulatory subunit 3D (Protein phosphatase 1, regulatory subunit 6) (Protein phosphatase 1 binding subunit R6) (predicted)	25
10748991|360659	0.00498799	0.00243349	1.2502	down	10748991	360659	Mif4gd	MIF4G domain containing	29
10904169|299923	0.00646382	0.00380951	1.25009	down	10904169	299923	Ndrg1	N-myc downstream regulated gene 1	33
10823338|140593	0.00356371	0.00123726	1.24963	down	10823338	140593	Siah2	seven in absentia 2	29
10911576|300836	0.00453191	0.00204167	1.24963	down	10911576	300836	RGD1310552_predicted	similar to hypothetical protein MGC38960 (predicted)	34
10835662	0.00646152	0.00379822	1.24963	down	10835662	---	---	---	25
10728150|293691	0.00255808	0.000577	1.24956	down	10728150	293691	Snx15	sorting nexin 15	32
10801859|291444	0.00247488	0.000537	1.24909	down	10801859	291444	Prrc1	proline-rich coiled-coil 1	20
10770613|305055	0.00518087	0.00260803	1.24903	down	10770613	305055	Kctd3	potassium channel tetramerisation domain containing 3	41
10794666,10794669|306866	0.00233647	0.000467	1.24851	down	10794669///10794666	306866	Slc35b3_predicted	solute carrier family 35, member B3 (predicted)	30
10896632|314988	0.00759605	0.00509168	1.24831	down	10896632	314988	Zhx2	zinc fingers and homeoboxes 2	25
10772408|84492	0.00225202	0.000432	1.24819	down	10772408	84492	Tec	cytoplasmic tyrosine kinase, Dscr28C related (Drosophila)	36
10911882|315840	0.00289835	0.000797	1.24781	down	10911882	315840	Myo6	myosin VI	37
10761965|304496	0.00304482	0.000888	1.24774	down	10761965	304496	Orai1	ORAI calcium release-activated calcium modulator 1	99
10797062|64472	0.00184358	0.000247	1.24767	down	10797062	64472	Mak10	MAK10 homolog, amino-acid N-acetyltransferase subunit, (S. cerevisiae)	46
10781690|85424	0.00714148	0.0045582	1.24738	down	10781690	85424	Elf1	E74-like factor 1	24
10816179|295171	0.00163257	0.000175	1.24724	down	10816179	295171	Sh3d19	SH3 domain protein D19	47
10715566|309434	0.00338765	0.00108895	1.24714	down	10715566	309434	Hif1an_predicted	hypoxia-inducible factor 1, alpha subunit inhibitor (predicted)	32
10733063,10760811,10764316,10853663,10877446,10919375,10922768|64298	0.00641551	0.00376028	1.2469	down	10922768///10733063///10853663///10760811///10919375///10764316///10877446	64298	Rpl31|RGD1564839_predicted///Rpl31|RGD1564839_predicted|LOC680384///Rpl31|RGD1564839_predicted|RGD1563551_predicted|LOC680384///Rpl31///Rpl31|RGD1564839_predicted|LOC680384|LOC681338|LOC678892|LOC681356	ribosomal protein L31 | similar to ribosomal protein L31 (predicted)///ribosomal protein L31	10///35///26///25///34
10818958	0.00592416	0.00329407	1.2465	down	10818958	---	---	---	34
10784332	0.00672831	0.00407094	1.24639	down	10784332	364395	C1qtnf9	C1q and tumor necrosis factor related protein 9	25
10747948|24387	0.00919839	0.00693115	1.24613	down	10747948	24387	Gfap	glial fibrillary acidic protein	28
10816546|310633	0.0117379	0.0102793	1.24605	down	10816546	310633	Ubqln4_predicted	ubiquilin 4 (predicted)	33
10756692|288480	0.00397048	0.00155949	1.24583	down	10756692	288480	Jtv1	JTV1 gene	26
10799716|291320	0.0012708	6.79e-05	1.24567	down	10799716	291320	RGD1309605_predicted	similar to RIKEN cDNA 2310047O13 (predicted)	32
10825852|362013	0.00255808	0.000581	1.2455	down	10825852	362013	Ahcyl1_predicted	S-adenosylhomocysteine hydrolase-like 1 (predicted)	32
10814707|294961	0.012513	0.0113999	1.24549	down	10814707	294961	Kcnmb2	potassium large conductance calcium-activated channel, subfamily M, beta member 2	38
10705519|365222	0.0106899	0.00882004	1.24537	down	10705519	365222	Lrfn1_predicted	leucine rich repeat and fibronectin type III domain containing 1 (predicted)	25
10795402|502133	0.0134694	0.0128284	1.24506	down	10795402	502133	LOC502133	similar to ribosomal protein L19	23
10778763	0.00370147	0.00132417	1.24417	down	10778763	---	---	---	26
10743186|287367	0.00398871	0.00157439	1.24385	down	10743186	287367	Cops3	COP9 (constitutive photomorphogenic) homolog, subunit 3 (Arabidopsis thaliana)	36
10709093|54315	0.00456766	0.0020904	1.24352	down	10709093	54315	Ucp2	uncoupling protein 2 (mitochondrial, proton carrier)	31
10735015|287441	0.0122222	0.0109321	1.24349	down	10735015	287441	Zbtb4_predicted	zinc finger and BTB domain containing 4 (predicted)	25
10745214|287472	0.0117379	0.01028	1.24345	down	10745214	287472	Tlcd1	TLC domain containing 1	28
10926624	0.00558115	0.00292868	1.24343	down	10926624	---	---	---	26
10798119|291084	0.0101469	0.00802987	1.24316	down	10798119	291084	Nqo2	NAD(P)H dehydrogenase, quinone 2	24
10926415|316226	0.0128665	0.0119488	1.24311	down	10926415	316226	Klc4	kinesin light chain 4	34
10897347|362944	0.00411352	0.00168053	1.24307	down	10897347	362944	Ppp1r16a_predicted	protein phosphatase 1, regulatory (inhibitor) subunit 16A (predicted)	32
10766214|289312	0.00157782	0.000149	1.24306	down	10766214	289312	Acbd3	acyl-Coenzyme A binding domain containing 3	30
10703189,10885998|26955	0.00760929	0.00510609	1.24281	down	10703189///10885998	26955	Dlst|Mllt4///Mllt4	dihydrolipoamide S-succinyltransferase (E2 component of 2-oxo-glutarate complex) | myeloid/lymphoid or mixed-lineage leukemia (trithorax homolog, Drosophila); translocated to, 4///myeloid/lymphoid or mixed-lineage leukemia (trithorax homolog, Drosophila); translocated to, 4	135///39
10804281|24833	0.00626027	0.0035899	1.2428	down	10804281	24833	Spink1	serine protease inhibitor, Kazal type 1	17
10768332|84583	0.0107661	0.00890649	1.2426	down	10768332	84583	Rgs2	regulator of G-protein signaling 2	29
10802603|291440	0.00982569	0.00763982	1.24237	down	10802603	291440	Cxxc1	CXXC finger 1 (PHD domain)	29
10874539|171053	0.00664097	0.0039976	1.24216	down	10874539	171053	Pank4	pantothenate kinase 4	41
10920984	0.0128422	0.0118967	1.24206	down	10920984	---	---	---	25
10743254|303190	0.00339894	0.00110494	1.24176	down	10743254	303190	Atpaf2_predicted	ATP synthase mitochondrial F1 complex assembly factor 2 (predicted)	32
10764316,10928032|681338	0.0114678	0.00990563	1.2415	down	10928032///10764316	681338	Rpl31|RGD1564839_predicted|LOC680384|LOC681338|LOC678892|LOC681356///LOC681338	ribosomal protein L31 | similar to ribosomal protein L31 (predicted)///similar to ribosomal protein L31	13///26
10709166|361617	0.00935716	0.0071203	1.2412	down	10709166	361617	Centd2	centaurin, delta 2	33
10706162|292811	0.00168347	0.000194	1.24118	down	10706162	292811	RGD1311730_predicted	similar to RIKEN cDNA 2610507L03 (predicted)	36
10924576|63882	0.0140892	0.013826	1.24116	down	10924576	63882	Accn4	amiloride-sensitive cation channel 4, pituitary	31
10870762|298381	0.0115372	0.010001	1.24092	down	10870762	298381	Echdc2_predicted	enoyl Coenzyme A hydratase domain containing 2 (predicted)	28
10840138|29373	0.00520753	0.00262777	1.24086	down	10840138	29373	Bmp2	bone morphogenetic protein 2	27
10921727|316233	0.00605744	0.00341374	1.24077	down	10921727	316233	Tjap1_predicted	tight junction associated protein 1 (predicted)	25
10850362|311483	0.00304482	0.000888	1.24061	down	10850362	311483	Rrbp1	ribosome binding protein 1	27
10756037|498122	0.00771183	0.00521606	1.24005	down	10756037	498122	LOC498122	similar to CG15908-PA	26
10866341	0.00339706	0.00110311	1.24003	down	10866341	---	---	---	25
10826866|686753	0.00390211	0.00150708	1.23951	down	10826866	686753	LOC686753	similar to nephronectin isoform a	26
10717607|292268	0.00863629	0.00626246	1.23933	down	10717607	292268	Rmnd1	required for meiotic nuclear division 1 homolog (S. cerevisiae)	36
10835054|64159	0.00431857	0.00184428	1.23927	down	10835054	64159	Spna2	alpha-spectrin 2	56
10713610|65134	0.00385544	0.0014632	1.23927	down	10713610	65134	Stx5a	syntaxin 5a	41
10816017|310540	0.0106128	0.00869208	1.23898	down	10816017	310540	MGC72614	hypothetical LOC310540	29
10845384|54278	0.0112814	0.00962016	1.23896	down	10845384	54278	Nr4a2	nuclear receptor subfamily 4, group A, member 2	26
10871146	0.0111738	0.00947142	1.2386	down	10871146	---	---	---	26
10835817|24693	0.00343404	0.00112252	1.2384	down	10835817	24693	Ptgs1	prostaglandin-endoperoxide synthase 1	38
10713760|361724	0.00250595	0.000556	1.23838	down	10713760	361724	Mta2	metastasis-associated gene family, member 2	36
10922684|192356	0.00347614	0.00117305	1.23826	down	10922684	192356	Unc50	unc-50 homolog (C. elegans)	28
10854365|116654	0.00330643	0.00102674	1.23821	down	10854365	116654	Exoc4	exocyst complex component 4	36
10811347|29337	0.00977491	0.00758611	1.2382	down	10811347	29337	Plcg2	phospholipase C, gamma 2	27
10906963|25520	0.00256122	0.000594	1.23815	down	10906963	25520	Prkag1	protein kinase, AMP-activated, gamma 1 non-catalytic subunit	32
10875064,10875087,10875089|362472	0.00593591	0.00331069	1.23796	down	10875087///10875064///10875089	362472	RGD1307055_predicted	similar to hypothetical protein FLJ22490 (predicted)	18///40///25
10768912|246314	0.00626874	0.0035988	1.23786	down	10768912	246314	Tor1aip1	torsin A interacting protein 1	34
10823198|295052	0.00243051	0.000514	1.23754	down	10823198	295052	Ccna1	cyclin A1	35
10788012	0.0065661	0.00390684	1.23707	down	10788012	---	---	---	31
10812694	0.0112285	0.00954504	1.2369	down	10812694	---	---	---	25
10812526|294643	0.0082526	0.00585009	1.2369	down	10812526	294643	Lhfpl2_predicted	lipoma HMGIC fusion partner-like 2 (predicted)	27
10828088|81650	0.00720761	0.00464071	1.23672	down	10828088	81650	Csnk2b	casein kinase 2, beta subunit	30
10922492|316327	0.0121224	0.0108137	1.23658	down	10922492	316327	Arid5a	AT rich interactive domain 5A (Mrf1 like)	33
10874070|114214	0.00344107	0.00112853	1.23654	down	10874070	114214	Dffa	DNA fragmentation factor, alpha subunit	27
10822956|365777	0.00245076	0.000523	1.23545	down	10822956	365777	LOC365777	similar to D-3-phosphoglycerate dehydrogenase (3-PGDH)	25
10835449|362107	0.00399165	0.00157997	1.2353	down	10835449	362107	Lamc3_predicted|RGD1305081_predicted	laminin gamma 3 (predicted) | similar to ionized calcium binding adapter molecule 2 (Iba2) (predicted)	32
10842742	0.00731703	0.00476785	1.2352	down	10842742	---	---	---	30
10878435|298296	0.00136233	8.79e-05	1.23511	down	10878435	298296	Pcsk9	proprotein convertase subtilisin/kexin type 9	36
10909550|60576	0.0133923	0.0126711	1.23475	down	10909550	60576	Treh	trehalase (brush-border membrane glycoprotein)	32
10705751	0.00548362	0.00284957	1.23467	down	10705751	---	---	---	25
10718084|681288	0.0124371	0.0112877	1.2346	down	10718084	681288	T2|LOC684272	brachyury 2 | similar to brachyury 2	25
10718084|684272	0.0124371	0.0112877	1.2346	down	10718084	684272	T2|LOC684272	brachyury 2 | similar to brachyury 2	25
10812756|499518	0.0110801	0.00934359	1.2344	down	10812756	499518	Ccdc125	coiled-coil domain containing 125	33
10791640|290749	0.00639373	0.00373696	1.23407	down	10791640	290749	Irf2_predicted	interferon regulatory factor 2 (predicted)	31
10844390|25558	0.00473769	0.00224241	1.23404	down	10844390	25558	Stxbp1	syntaxin binding protein 1	41
10850868|362240	0.00521045	0.00263556	1.23403	down	10850868	362240	RGD1563510_predicted	similar to RIKEN cDNA 8430427H17 gene (predicted)	27
10869646	0.00287945	0.000775	1.23401	down	10869646	---	---	---	11
10936917|497078	0.0110801	0.00933986	1.23392	down	10936917	497078	Xk	Kell blood group precursor (McLeod phenotype) homolog	41
10873138|362636	0.00288396	0.000784	1.2339	down	10873138	362636	Usp48	ubiquitin specific protease 48	31
10847363	0.00182453	0.000239	1.23377	down	10847363	---	---	---	28
10778069|498400	0.00600597	0.00335705	1.23371	down	10778069	498400	LOC498400	similar to HORMA domain containing 2	37
10729906|50556	0.00256212	0.0006	1.23329	down	10729906	50556	Exoc6	exocyst complex component 6	32
10775268|305131	0.0100584	0.00793057	1.23319	down	10775268	305131	Lrrc8d	leucine rich repeat containing 8D	25
10739721|25724	0.00431857	0.00184755	1.23315	down	10739721	25724	Itgb4	integrin beta 4	42
10835261|311854	0.00929201	0.00704903	1.23292	down	10835261	311854	Tor1b	torsin family 1, member B	28
10855615|84031	0.00432879	0.0018633	1.2329	down	10855615	84031	Chn2	chimerin (chimaerin) 2	38
10881542|295586	0.00700301	0.00439345	1.23283	down	10881542	295586	Clcn6_predicted	chloride channel 6 (predicted)	20
10775231|360908	0.00304482	0.000888	1.23274	down	10775231	360908	Cdc7_predicted	cell division cycle 7 (S. cerevisiae) (predicted)	31
10752993|288275	0.00459141	0.00211213	1.23271	down	10752993	288275	Hunk	hormonally upregulated Neu-associated kinase	32
10842635|362283	0.00559651	0.00295916	1.23259	down	10842635	362283	Stx16_predicted	syntaxin 16 (predicted)	32
10713042|266609	0.0072955	0.00474332	1.23256	down	10713042	266609	Bles03	basophilic leukemia expressed protein BLES03	25
10761255|116468	0.00354358	0.00121644	1.23254	down	10761255	116468	Rfc2	replication factor C (activator 1) 2	36
10746158|497978	0.00157629	0.000148	1.23236	down	10746158	497978	LOC497978	similar to diacylglycerol kinase epsilon	26
10935314|317578	0.0134523	0.0127963	1.23233	down	10935314	317578	Sash3	SAM and SH3 domain containing 3	31
10805077|84590	0.00711161	0.00451161	1.23201	down	10805077	84590	Rab27b	RAB27B, member RAS oncogene family	31
10814817|310314	0.0113052	0.00967333	1.23198	down	10814817	310314	Ttc14_predicted	tetratricopeptide repeat domain 14 (predicted)	26
10722549|499171	0.0142955	0.0141533	1.2319	down	10722549	499171	Klf13	Kruppel-like factor 13	26
10900793|114244	0.0122944	0.0110887	1.23179	down	10900793	114244	Hcn2	hyperpolarization activated cyclic nucleotide-gated potassium channel 2	35
10817252|310653	0.0025905	0.000613	1.23166	down	10817252	310653	mrpl9	mitochondrial ribosomal protein L9	28
10872972|25585	0.011698	0.0102191	1.23165	down	10872972	25585	Id3	inhibitor of DNA binding 3	28
10711496,10737129|287598	0.0122457	0.0110081	1.23156	down	10737129///10711496	287598	RGD1307084|LOC687897|LOC691962	similar to RIKEN cDNA 1110001A07 gene | hypothetical protein LOC687897 | hypothetical protein LOC691962	38///33
10711496,10737129|687897	0.0122457	0.0110081	1.23156	down	10737129///10711496	687897	RGD1307084|LOC687897|LOC691962	similar to RIKEN cDNA 1110001A07 gene | hypothetical protein LOC687897 | hypothetical protein LOC691962	38///33
10711496,10737129|691962	0.0122457	0.0110081	1.23156	down	10737129///10711496	691962	RGD1307084|LOC687897|LOC691962	similar to RIKEN cDNA 1110001A07 gene | hypothetical protein LOC687897 | hypothetical protein LOC691962	38///33
10809442|361368	0.00200553	0.000316	1.2312	down	10809442	361368	Large_predicted	like-glycosyltransferase (predicted)	24
10755086	0.0109714	0.00916419	1.23117	down	10755086	---	---	---	27
10713857|84575	0.0044324	0.00194509	1.231	down	10713857	84575	Fads1	fatty acid desaturase 1	25
10904189|362924	0.00349303	0.00118576	1.231	down	10904189	362924	St3gal1	ST3 beta-galactoside alpha-2,3-sialyltransferase 1	32
10887627|690422	0.00470507	0.00220529	1.23009	down	10887627	690422	LOC690422		32
10765778|304984	0.00664038	0.00399357	1.23005	down	10765778	304984	Ccdc19	coiled-coil domain containing 19	35
10760738|304334	0.00567608	0.00304046	1.22997	down	10760738	304334	Fam20c	family with sequence similarity 20, member C	29
10772405	0.0132112	0.0124196	1.22994	down	10772405	305310	Slain2	SLAIN motif family, member 2	26
10849556|679906	0.00672636	0.0040665	1.2297	down	10849556	679906	Trpm7	transient receptor potential cation channel, subfamily M, member 7	41
10844520|362118	0.0132514	0.012477	1.2297	down	10844520	362118	Fam125b	family with sequence similarity 125, member B	30
10859264|297685	0.00125314	5.66e-05	1.22967	down	10859264	297685	Ddx47	DEAD (Asp-Glu-Ala-Asp) box polypeptide 47	36
10829816|294375	0.00370666	0.00133689	1.22965	down	10829816	294375	Reep3	receptor accessory protein 3	26
10921120|113918	0.00815656	0.00572859	1.22965	down	10921120	113918	Slc6a20	solute carrier family 6 (neurotransmitter transporter), member 20	19
10884656|29673	0.00209259	0.000352	1.22963	down	10884656	29673	Psma6	proteasome (prosome, macropain) subunit, alpha type 6	14
10845365|295611	0.00813404	0.00569304	1.22962	down	10845365	295611	LOC295611	similar to Heterogeneous nuclear ribonucleoprotein A1 (Helix-destabilizing protein) (Single-strand RNA-binding protein) (hnRNP core protein A1) (HDP)	14
10882377|313045	0.00675545	0.00409392	1.22958	down	10882377	313045	Trim62	tripartite motif-containing 62	25
10737447|287625	0.0117096	0.0102381	1.22941	down	10737447	287625	LOC287625	similar to Glyceraldehyde-3-phosphate dehydrogenase (GAPDH)	13
10866972|297728	0.00990787	0.00773015	1.22926	down	10866972	297728	RGD1310606	similar to RIKEN cDNA 1200009B18; EST AA408438	25
10799291|58954	0.00304974	0.00089	1.22915	down	10799291	58954	Klf6	Kruppel-like factor 6	51
10799038|364755	0.00210927	0.000359	1.22893	down	10799038	364755	Ero1lb	ERO1-like beta (S. cerevisiae)	32
10918186|367100	0.0141829	0.014004	1.22873	down	10918186	367100	Smad6_predicted	MAD homolog 6 (Drosophila) (predicted)	26
10863048	0.013828	0.0134314	1.22861	down	10863048	---	---	---	24
10790471|64347	0.0110243	0.00923504	1.22838	down	10790471	64347	Sncg	synuclein, gamma	27
10864158|312562	0.00367382	0.00130126	1.22812	down	10864158	312562	Zfyve20_predicted	zinc finger, FYVE domain containing 20 (predicted)	32
10893759|500793	0.00399165	0.00157891	1.22808	down	10893759	500793	Btbd2	BTB (POZ) domain containing 2	32
10836053|690190	0.00185175	0.000249	1.22782	down	10836053	690190	LOC690190		26
10850783|689978	0.00557091	0.00291655	1.22726	down	10850783	689978	Nrsn2	neurensin 2	25
10733829|690898	0.0136227	0.013076	1.22705	down	10733829	690898	Sh3bp5l	SH3 binding domain protein 5 like	25
10818698|54321	0.00493879	0.00239032	1.22699	down	10818698	54321	Cnn3	calponin 3, acidic	34
10821216	0.00570221	0.00307433	1.2269	down	10821216	---	---	---	25
10835420,10835449|311862	0.0025905	0.000613	1.22678	down	10835449///10835420	311862	Lamc3_predicted///Lamc3_predicted|RGD1305081_predicted	laminin gamma 3 (predicted)///laminin gamma 3 (predicted) | similar to ionized calcium binding adapter molecule 2 (Iba2) (predicted)	32///28
10934312|302415	0.00279287	0.000735	1.22642	down	10934312	302415	Foxo4	forkhead box O4	28
10863361|500204	0.00811984	0.00567522	1.22633	down	10863361	500204	RGD1562515_predicted	similar to RIKEN cDNA 4931417E11 (predicted)	25
10798507|680615	0.00630221	0.00364648	1.2258	down	10798507	680615	LOC680615|LOC682318	similar to histone 2a	27
10798507|682318	0.00630221	0.00364648	1.2258	down	10798507	682318	LOC680615|LOC682318	similar to histone 2a	27
10785562|692032	0.00813967	0.00570281	1.22564	down	10785562	692032	LOC692032		26
10729102|60347	0.00347389	0.00115927	1.22556	down	10729102	60347	Cep78	centrosomal protein 78	34
10893091|408200	0.00160419	0.000158	1.22545	down	10893091	408200	Usp52	ubiquitin specific peptidase 52	26
10851925|296384	0.00206309	0.000341	1.22521	down	10851925	296384	RGD1306344	similar to Ab1-133	34
10897288|79245	0.00395885	0.00154724	1.22516	down	10897288	79245	Hsf1	heat shock transcription factor 1	29
10818237	0.0125946	0.0115435	1.22515	down	10818237	---	---	---	27
10922279|367242	0.00262763	0.000629	1.22497	down	10922279	367242	Rab23_predicted	RAB23, member RAS oncogene family (predicted)	25
10743409|24916	0.00940193	0.00719629	1.22485	down	10743409	24916	Zfp179	zinc finger protein 179	33
10775266	0.00165569	0.00018	1.22462	down	10775266	---	---	---	25
10784679|25416	0.00441852	0.00193439	1.22446	down	10784679	25416	Dpysl2	dihydropyrimidinase-like 2	28
10839050	0.0137608	0.0133035	1.22397	down	10839050	311347 /// 100363887	Stard9 /// LOC100363887	StAR-related lipid transfer (START) domain containing 9 /// START domain containing 9-like	31
10828949|361816	0.00660755	0.00396647	1.22393	down	10828949	361816	Zfand3	zinc finger, AN1-type domain 3	29
10795602|116596	0.00222692	0.000422	1.22386	down	10795602	116596	Map3k8	mitogen-activated protein kinase kinase kinase 8	32
10856357|83505	0.0111799	0.00948215	1.22377	down	10856357	83505	St3gal5	ST3 beta-galactoside alpha-2,3-sialyltransferase 5	26
10755088|360733	0.0104768	0.00847903	1.22362	down	10755088	360733	Rtp4_predicted	receptor transporter protein 4 (predicted)	24
10770575|289358	0.0140834	0.0138134	1.22283	down	10770575	289358	RGD1561704_predicted	similar to 60S ribosomal protein L27a (L29) (predicted)	24
10733063,10865372|502887	0.00700301	0.00439307	1.22281	down	10733063///10865372	502887	RGD1563551_predicted///Rpl31|RGD1564839_predicted|RGD1563551_predicted|LOC680384	similar to ribosomal protein L31 (predicted)///ribosomal protein L31 | similar to ribosomal protein L31 (predicted)	25///12
10807758|307834	0.01019	0.00809791	1.22275	down	10807758	307834	Zfp821	zinc finger protein 821	27
10714432|83589	0.0048733	0.00234325	1.22271	down	10714432	83589	Apba1	amyloid beta (A4) precursor protein-binding, family A, member 1	26
10716803|25600	0.00711671	0.0045201	1.22259	down	10716803	25600	Utrn	utrophin	76
10873419|313658	0.00890096	0.00658611	1.22236	down	10873419	313658	Rbaf600	ZUBR1	110
10770396|89789	0.00660512	0.00395634	1.22235	down	10770396	89789	Lbr	lamin B receptor	38
10920841|316064	0.00738922	0.00488492	1.22223	down	10920841	316064	Oxsr1_predicted	oxidative-stress responsive 1 (predicted)	36
10875837|500430	0.00700262	0.00438811	1.22222	down	10875837	500430	Ankrd6	ankyrin repeat domain 6	30
10906391|300158	0.00296389	0.000844	1.22191	down	10906391	300158	Kif21a_predicted	kinesin family member 21A (predicted)	36
10769894	0.0088581	0.00654694	1.22174	down	10769894	---	---	---	26
10755987,10781424|287962	0.0033613	0.0010719	1.22153	down	10781424///10755987	287962	Mrpl40|LOC684557	mitochondrial ribosomal protein L40 | similar to mitochondrial ribosomal protein L40	29///37
10755987,10781424|684557	0.0033613	0.0010719	1.22153	down	10781424///10755987	684557	Mrpl40|LOC684557	mitochondrial ribosomal protein L40 | similar to mitochondrial ribosomal protein L40	29///37
10832299|365548	0.00646115	0.0037933	1.22134	down	10832299	365548	Pttg1ip	pituitary tumor-transforming 1 interacting protein	26
10830763,10830765,10830771|405196	0.00818327	0.00576323	1.22117	down	10830771///10830763///10830765	405196	Olr1680_predicted|Olr1679_predicted|Olr1682_predicted|Olr1681_predicted|Olr1678_predicted|Olr1670_predicted|Olr1683_predicted|Olr1673_predicted|Olr1675_predicted|LOC679635///Olr1675_predicted///Olr1682_predicted|Olr1679_predicted|Olr1678_predicted|Olr1680_predicted|Olr1681_predicted|Olr1675_predicted|Olr1683_predicted|Olr1673_predicted|Olr1670_predicted|LOC679635	olfactory receptor 1675 (predicted)///olfactory receptor 1682 (predicted) | olfactory receptor 1679 (predicted) | olfactory receptor 1678 (predicted) | olfactory receptor 1680 (predicted) | olfactory receptor 1681 (predicted) | olfactory receptor 1675 (predicted) | olfactory receptor 1683 (predicted) | olfactory receptor 1673 (predicted) | olfactory receptor 1670 (predicted) | similar to olfactor…	35///30///25
10851664|499943	0.00989701	0.00771928	1.22116	down	10851664	499943	C20orf165	chromosome 20 open reading frame 165	26
10808247,10808249|292051	0.0141465	0.0139337	1.22102	down	10808247///10808249	292051	Cmip	c-Maf-inducing protein	40///25
10717992|680847	0.00712183	0.00452673	1.22099	down	10717992	680847	LOC680847	similar to Deoxyuridine 5-triphosphate nucleotidohydrolase (dUTPase) (dUTP pyrophosphatase) (PPAR-interacting protein 4) (PIP4)	28
10910394|300744	0.00375401	0.00137611	1.22061	down	10910394	300744	Ubl7	ubiquitin-like 7 (bone marrow stromal cell-derived)	33
10867022|296935	0.01342	0.0127237	1.22055	down	10867022	296935	Lmod2	leiomodin 2 (cardiac)	27
10937800	0.00709675	0.00449711	1.22054	down	10937800	---	---	---	34
10708908|140584	0.00785986	0.0053791	1.22049	down	10708908	140584	Wnt11	wingless-related MMTV integration site 11	29
10781166|24854	0.00847579	0.00609297	1.22046	down	10781166	24854	Clu	clusterin	35
10750505|25510	0.0141344	0.0139013	1.22044	down	10750505	25510	Pcp4	Purkinje cell protein 4	31
10939079|503457	0.0133236	0.0125802	1.22004	down	10939079	503457	LOC503457	similar to prohibitin	22
10793799|140944	0.00395297	0.00154398	1.22002	down	10793799	140944	Slc28a3	solute carrier family 28 (sodium-coupled nucleoside transporter), member 3	36
10922650|80849	0.0110064	0.00921201	1.21989	down	10922650	80849	Inpp4a	inositol polyphosphate-4-phosphatase, type 1	29
10758711|114635	0.00269789	0.000672	1.21974	down	10758711	114635	Trafd1	TRAF type zinc finger domain containing 1	36
10745631|81780	0.00378074	0.00140306	1.21942	down	10745631	81780	Ccl5	chemokine (C-C motif) ligand 5	25
10867919|313108	0.0130571	0.012205	1.21929	down	10867919	313108	RGD1304693_predicted	similar to CG14803-PA (predicted)	41
10709347|361618	0.00117532	4.21e-05	1.21926	down	10709347	361618	Stim1_predicted	stromal interaction molecule 1 (predicted)	36
10850688|311529	0.0048055	0.00230016	1.21918	down	10850688	311529	Nlp	ninein-like	25
10859969|296731	0.00857811	0.00619114	1.219	down	10859969	296731	Nub1	negative regulator of ubiquitin-like proteins 1	32
10764316,10801535|678892	0.0118669	0.010472	1.21898	down	10801535///10764316	678892	LOC678892|LOC681356///Rpl31|RGD1564839_predicted|LOC680384|LOC681338|LOC678892|LOC681356	ribosomal protein L31 | similar to ribosomal protein L31 (predicted)///similar to ribosomal protein L31	16///26
10764316,10801535|681356	0.0118669	0.010472	1.21898	down	10801535///10764316	681356	LOC678892|LOC681356///Rpl31|RGD1564839_predicted|LOC680384|LOC681338|LOC678892|LOC681356	ribosomal protein L31 | similar to ribosomal protein L31 (predicted)///similar to ribosomal protein L31	16///26
10816433|310621	0.0135909	0.0130092	1.21851	down	10816433	310621	Iqgap3_predicted	IQ motif containing GTPase activating protein 3 (predicted)	36
10703764	0.0101199	0.00800607	1.21846	down	10703764	---	---	---	29
10903459|81813	0.00278494	0.000721	1.21846	down	10903459	81813	Klf10	Kruppel-like factor 10	27
10809164	0.0131807	0.0123589	1.21813	down	10809164	---	---	---	26
10809716|307745	0.0111495	0.00943917	1.21797	down	10809716	307745	Papd5_predicted	PAP associated domain containing 5 (predicted)	25
10876549	0.00143447	0.000114	1.21781	down	10876549	---	---	---	24
10763751|681070	0.0109139	0.00910025	1.2177	down	10763751	681070	Fcamr	Fc receptor, IgA, IgM, high affinity	26
10770022|116560	0.00660755	0.00396272	1.21765	down	10770022	116560	Kcnj9	potassium inwardly-rectifying channel, subfamily J, member 9	25
10915105	0.0112335	0.00955475	1.21718	down	10915105	---	---	---	25
10865236,10865243|362427	0.0113122	0.00968617	1.21713	down	10865243///10865236	362427	Mical3///Mical3|LOC685601	microtubule associated monoxygenase, calponin and LIM domain containing 3///microtubule associated monoxygenase, calponin and LIM domain containing 3 | similar to MICAL CG33208-PB, isoform B	29///26
10702714	0.0111799	0.00948473	1.21696	down	10702714	---	---	---	25
10733697|155205	0.0125073	0.0113897	1.21693	down	10733697	155205	Slc36a1	solute carrier family 36 (proton/amino acid symporter), member 1	31
10859382	0.00898986	0.0066737	1.21681	down	10859382	---	---	---	27
10756521|498140	0.00363158	0.00127572	1.21666	down	10756521	498140	RGD1560888_predicted	similar to Cell division protein kinase 8 (Protein kinase K35) (predicted)	28
10778683|305556	0.00194439	0.000291	1.21631	down	10778683	305556	Ehbp1_predicted	EH domain binding protein 1 (predicted)	48
10764415|289054	0.00832545	0.00591385	1.21631	down	10764415	289054	Aspm_predicted	asp (abnormal spindle)-like, microcephaly associated (Drosophila) (predicted)	29
10701880|292944	0.00454073	0.00206736	1.21614	down	10701880	292944	Reps1_predicted	RalBP1 associated Eps domain containing protein (predicted)	42
10770070|360882	0.013828	0.0134329	1.21602	down	10770070	360882	Cadm3	cell adhesion molecule 3	41
10825512|690366	0.00360032	0.00125775	1.21597	down	10825512	690366	Vangl1	vang-like 1 (van gogh, Drosophila)	25
10799745|80848	0.00708338	0.00448339	1.21597	down	10799745	80848	Cubn	cubilin (intrinsic factor-cobalamin receptor)	66
10713825,10713831,10840605|25319	0.00292513	0.000821	1.21567	down	10713825///10840605///10713831	25319	Fth1|RGD1359508///Fth1	ferritin heavy chain 1 | similar to protein C33A12.3///ferritin heavy chain 1	30///16///37
10864756|680858	0.0023115	0.000459	1.21529	down	10864756	680858	Tmem40	transmembrane protein 40	36
10865777,10884921|502894	0.0123254	0.0111293	1.21525	down	10884921///10865777	502894	LOC502894		29///12
10840448|311494	0.00885303	0.00652947	1.21523	down	10840448	311494	Rin2_predicted	Ras and Rab interactor 2 (predicted)	32
10738451|287722	0.00814573	0.00571196	1.21495	down	10738451	287722	Tmem106a	transmembrane protein 106A	32
10826335|362029	0.00111675	3.34e-05	1.21488	down	10826335	362029	Agl	amylo-1,6-glucosidase, 4-alpha-glucanotransferase	35
10808922|59324	0.00639373	0.00373499	1.21457	down	10808922	59324	Kcnk1	potassium channel, subfamily K, member 1	23
10923580|117279	0.00390056	0.00150553	1.21433	down	10923580	117279	Cflar	CASP8 and FADD-like apoptosis regulator	43
10927612|680133	0.00938804	0.00715605	1.21421	down	10927612	680133	LOC680133	similar to TBC1 domain family, member 8	40
10914066|316122	0.00908067	0.00679973	1.2138	down	10914066	316122	Abhd5	abhydrolase domain containing 5	28
10837861|362162	0.00325317	0.000998	1.21372	down	10837861	362162	Zfp289	zinc finger protein 289	34
10796366,10796381|171552	0.00268395	0.000657	1.21331	down	10796381///10796366	171552	Prpf18	PRP18 pre-mRNA processing factor 18 homolog (yeast)	27///25
10898606|315220	0.00629593	0.00363512	1.21329	down	10898606	315220	Mapk8ip2	mitogen-activated protein kinase 8 interacting protein 2	29
10854338|83536	0.00387998	0.00148313	1.21313	down	10854338	83536	Mkln1	muskelin 1, intracellular mediator containing kelch motifs	36
10889541|29440	0.00214947	0.000378	1.21299	down	10889541	29440	Slc26a4	solute carrier family 26, member 4	36
10749502|246272	0.00610306	0.00345129	1.21266	down	10749502	246272	Cant1	calcium activated nucleotidase 1	30
10714353|309400	0.0139608	0.0136323	1.21249	down	10714353	309400	Tmem2_predicted	transmembrane protein 2 (predicted)	46
10727846|293674	0.00123043	4.9e-05	1.21241	down	10727846	293674	Drap1_predicted	Dr1 associated protein 1 (negative cofactor 2 alpha) (predicted)	26
10709048|293148	0.00174252	0.000217	1.21226	down	10709048	293148	C2cd3	C2 calcium-dependent domain containing 3	34
10875091	0.00985816	0.00768181	1.21218	down	10875091	362472	Cspp1	centrosome and spindle pole associated protein 1	32
10764825	0.0127565	0.0117384	1.212	down	10764825	---	---	---	25
10876998|500467	0.00318781	0.000969	1.21197	down	10876998	500467	LOC500467	similar to SWI/SNF-related matrix-associated actin-dependent regulator of chromatin e1	25
10930212|192256	0.00231668	0.000461	1.21167	down	10930212	192256	Pja2	praja 2, RING-H2 motif containing	26
10770844|54243	0.00375401	0.0013756	1.21158	down	10770844	54243	Cr1l	complement component (3b/4b) receptor 1-like	26
10930342	0.0124627	0.0113332	1.21155	down	10930342	---	---	---	26
10877130|192227	0.00466932	0.00217607	1.21136	down	10877130	192227	Ltb4dh	leukotriene B4 12-hydroxydehydrogenase	30
10912598|140585	0.00380253	0.0014241	1.21106	down	10912598	140585	Ryk	receptor-like tyrosine kinase	30
10870713|362558	0.00410576	0.00167558	1.21098	down	10870713	362558	Lrp8_predicted	low density lipoprotein receptor-related protein 8, apolipoprotein e receptor (predicted)	38
10708756,10723718|499209	0.00446376	0.00196982	1.21086	down	10708756///10723718	499209	RGD1559529_predicted	similar to potassium channel tetramerisation domain containing 11 (predicted)	25
10828805|361812	0.0134509	0.0127852	1.21081	down	10828805	361812	Pnpla1_predicted	patatin-like phospholipase domain containing 1 (predicted)	27
10839405|497778	0.00866514	0.00631032	1.2105	down	10839405	497778	Dut	deoxyuridine triphosphatase	33
10724228,10850826|24888	0.00293476	0.000825	1.2104	down	10850826///10724228	24888	Bcl2l1///Bcl2l1|LOC293190|LOC684140	Bcl2-like 1 | similar to Bcl2-like 1 isoform 3///Bcl2-like 1	25///39
10834719|25271	0.0110672	0.00931782	1.21027	down	10834719	25271	Rxra	retinoid X receptor alpha	33
10721046|308511	0.0132989	0.012544	1.20999	down	10721046	308511	Chst8_predicted	carbohydrate (N-acetylgalactosamine 4-0) sulfotransferase 8 (predicted)	27
10723579	0.0084729	0.00608232	1.20988	down	10723579	---	---	---	27
10817180	0.00516796	0.0025957	1.20988	down	10817180	---	---	---	26
10753498|304055	0.0080644	0.00560321	1.20954	down	10753498	304055	RGD735112	similar to RIKEN cDNA 5830404H04	28
10925926|679075	0.0124627	0.0113349	1.20944	down	10925926	679075	LOC679075	similar to l(3)mbt-like 3	28
10896862|314964	0.00369534	0.00131336	1.20907	down	10896862	314964	Phf20l1	PHD finger protein 20-like 1	44
10914630	0.0103445	0.0082808	1.20889	down	10914630	---	---	---	25
10797726,10816886|117557	0.00442714	0.00194077	1.20889	down	10797726///10816886	117557	Tpm3	tropomyosin 3, gamma	27///34
10770948|81659	0.00275853	0.000709	1.20855	down	10770948	81659	Gak	cyclin G associated kinase	27
10939713|302495	0.0128201	0.0118466	1.20837	down	10939713	302495	LOC302495		26
10722734	0.0105375	0.00856787	1.20827	down	10722734	---	---	---	25
10914481|353302	0.0127011	0.0116781	1.20824	down	10914481	353302	Kif15	kinesin family member 15	35
10775028	0.00214439	0.000374	1.20821	down	10775028	---	---	---	25
10802391|24611	0.0134384	0.0127636	1.20793	down	10802391	24611	Gnal	guanine nucleotide binding protein, alpha stimulating, olfactory type	27
10832197|59329	0.0122739	0.0110501	1.2079	down	10832197	59329	Snf1lk	SNF1-like kinase	32
10777288	0.00942899	0.00722844	1.20785	down	10777288	---	---	---	25
10744506|287462	0.00758509	0.00508065	1.20762	down	10744506	287462	Camta2_predicted	calmodulin binding transcription activator 2 (predicted)	25
10806314|307740	0.00278494	0.00072	1.20761	down	10806314	307740	Sall1_predicted	sal-like 1 (Drosophila) (predicted)	19
10715848|294011	0.0058896	0.00325385	1.20755	down	10715848	294011	Sfxn2	sideroflexin 2	41
10810962|307838	0.00659332	0.00394128	1.20751	down	10810962	307838	Chst4_predicted	carbohydrate (chondroitin 6/keratan) sulfotransferase 4 (predicted)	25
10756366	0.0124608	0.0113184	1.20732	down	10756366	---	---	---	27
10877005|116484	0.00395003	0.00154091	1.20726	down	10877005	116484	Txn1	thioredoxin 1	32
10762304|498185	0.00729344	0.00473813	1.20703	down	10762304	498185	Slc24a6	solute carrier family 24 (sodium/potassium/calcium exchanger), member 6	37
10851088|296307	0.0128372	0.0118842	1.2062	down	10851088	296307	Fer1l4_predicted	fer-1-like 4 (C. elegans) (predicted)	45
10775873|59325	0.00939405	0.0071743	1.20619	down	10775873	59325	Ereg	epiregulin	28
10825228|310704	0.00222692	0.000419	1.20615	down	10825228	310704	Bcl9_predicted	B-cell CLL/lymphoma 9 (predicted)	25
10784938|306007	0.00927025	0.00702128	1.20566	down	10784938	306007	RGD1309922_predicted	similar to 2610301G19Rik protein (predicted)	42
10796891|290946	0.00954885	0.00736897	1.20548	down	10796891	290946	Fastkd3	FAST kinase domains 3	30
10755462|303811	0.00685335	0.00421549	1.20539	down	10755462	303811	Dvl3_predicted	dishevelled 3, dsh homolog (Drosophila) (predicted)	30
10939361|308654	0.00676514	0.00410848	1.20536	down	10939361	308654	RGD1565344_predicted	similar to zinc finger, matrin type 1 (predicted)	32
10754813|140544	0.00682688	0.00418192	1.20532	down	10754813	140544	Pcyt1a	phosphate cytidylyltransferase 1, choline, alpha isoform	28
10891026|299188	0.00419981	0.00173821	1.20502	down	10891026	299188	Zfyve1_predicted	zinc finger, FYVE domain containing 1 (predicted)	36
10835458|296634	0.0110774	0.00933124	1.20483	down	10835458	296634	Nup214	nucleoporin 214	36
10717949,10863886,10863888|500254	0.00176521	0.000224	1.20482	down	10863888///10863886///10717949	500254	RGD1562716_predicted	similar to T-complex protein 1, alpha subunit (TCP-1-alpha) (CCT-alpha) (predicted)	29///25
10725043|687439	0.00459178	0.00211765	1.2048	down	10725043	687439	LOC687439	similar to Finkel-Biskis-Reilly murine sarcoma virusubiquitously expressed	23
10905492,10905500|81005	0.00157976	0.000152	1.20466	down	10905500///10905492	81005	Cbx6|Nptxr///Nptxr	chromobox homolog 6 | neuronal pentraxin receptor///neuronal pentraxin receptor	27///31
10791719|361151	0.00499617	0.0024399	1.20424	down	10791719	361151	Ufsp2	UFM1-specific peptidase 2	34
10850228|29146	0.00237395	0.000479	1.20422	down	10850228	29146	Jag1	jagged 1	26
10822637|114208	0.00429333	0.00181545	1.20405	down	10822637	114208	Skil	SKI-like	26
10762044|304488	0.00773587	0.00524357	1.20341	down	10762044	304488	Pptc7	PTC7 protein phosphatase homolog (S. cerevisiae)	25
10928290|316413	0.0138865	0.0135368	1.2034	down	10928290	316413	Als2cr12	amyotrophic lateral sclerosis 2 (juvenile) chromosome region, candidate 12	32
10755186|78973	0.0131246	0.012284	1.20318	down	10755186	78973	Senp2	SUMO/sentrin specific peptidase 2	17
10895128	0.00954808	0.00736606	1.20317	down	10895128	---	---	---	33
10890982|299180	0.00911364	0.0068297	1.20304	down	10890982	299180	Med6_predicted	mediator of RNA polymerase II transcription, subunit 6 homolog (yeast) (predicted)	32
10812530	0.0122942	0.0110803	1.20272	down	10812530	---	---	---	24
10891160|286898	0.00939405	0.00717338	1.20271	down	10891160	286898	Npc2	Niemann Pick type C2	25
10888317|301674	0.00821094	0.00579456	1.20262	down	10888317	301674	Fbxo11	F-box protein 11	46
10747813|24779	0.00825136	0.00584722	1.20242	down	10747813	24779	Slc4a1	solute carrier family 4 (anion exchanger), member 1	43
10899157|79123	0.004308	0.00182792	1.20235	down	10899157	79123	Accn2	amiloride-sensitive cation channel 2, neuronal	86
10883973|298933	0.0030744	0.000908	1.20235	down	10883973	298933	Rnaseh1	ribonuclease H1	32
10833784,10833797,10833799,10833806|499470	0.00283323	0.000757	1.20222	down	10833797///10833806///10833784///10833799	499470	Armc2|LOC685648|LOC684162///Armc2	armadillo repeat containing 2///armadillo repeat containing 2 | hypothetical protein LOC685648 | hypothetical protein LOC684162	25///36
10776807,10776966,10876527|313241	0.00646152	0.00379793	1.20214	down	10876527///10776966///10776807	313241	Mcart1///Mcart1|Mcart2_predicted|LOC686727	mitochondrial carrier triple repeat 1 | mitochondrial carrier triple repeat 2 (predicted) | similar to mitochondrial carrier triple repeat 1///mitochondrial carrier triple repeat 1	32///43///61
10919862	0.00940959	0.0072047	1.20197	down	10919862	---	---	---	29
10776966,10876527|305365	0.0073503	0.00480748	1.20153	down	10876527///10776966	305365	Mcart1|Mcart2_predicted|LOC686727	mitochondrial carrier triple repeat 1 | mitochondrial carrier triple repeat 2 (predicted) | similar to mitochondrial carrier triple repeat 1	43///61
10776966,10876527|686727	0.0073503	0.00480748	1.20153	down	10876527///10776966	686727	Mcart1|Mcart2_predicted|LOC686727	mitochondrial carrier triple repeat 1 | mitochondrial carrier triple repeat 2 (predicted) | similar to mitochondrial carrier triple repeat 1	43///61
10806665|81524	0.00785986	0.00537848	1.20143	down	10806665	81524	Nfix	nuclear factor I/X	29
10788365|246186	0.014594	0.0145626	1.2012	down	10788365	246186	Fgl1	fibrinogen-like 1	29
10724228|293190	0.00256122	0.000587	1.20103	down	10724228	293190	Bcl2l1|LOC293190|LOC684140	Bcl2-like 1 | similar to Bcl2-like 1 isoform 3	25
10724228|684140	0.00256122	0.000587	1.20103	down	10724228	684140	Bcl2l1|LOC293190|LOC684140	Bcl2-like 1 | similar to Bcl2-like 1 isoform 3	25
10768934|289129	0.0131318	0.0122971	1.20071	down	10768934	289129	Tdrd5_predicted	tudor domain containing 5 (predicted)	36
10808167	0.00972961	0.00753915	1.20049	down	10808167	---	---	---	27
10704312|81513	0.00614666	0.00349981	1.20043	down	10704312	81513	Lig1	ligase I, DNA, ATP-dependent	28
10729590|26956	0.00821094	0.00579474	1.20012	down	10729590	26956	Ak3	adenylate kinase 3	27
10785090|50683	0.000423	5.79e-07	26.4473	up	10785090	50683	Sftpc	surfactant associated protein C	27
10739927|303701	0.00125314	5.86e-05	7.9776	up	10739927	303701	C1qtnf1	C1q and tumor necrosis factor related protein 1	29
10755148|83928	0.000763	1.1e-05	5.92092	up	10755148	83928	Fetub	fetuin beta	31
10914607|100124593	0.000825	1.34e-05	5.88021	up	10914607	100124593	Cxcr6	chemokine receptor CXCR6	25
10823278|295061	0.00125314	5.76e-05	5.34161	up	10823278	295061	Tm4sf1_predicted	transmembrane 4 superfamily member 1 (predicted)	26
10841128|499925	0.000561	3.17e-06	4.60123	up	10841128	499925	RY2G5	potential ligand-binding protein	30
10920524|56813	0.00276164	0.000712	4.54837	up	10920524	56813	Pthr1	parathyroid hormone receptor 1	31
10866535|502916	0.000672	7.39e-06	4.52733	up	10866535	502916	Rerg	RAS-like, estrogen-regulated, growth-inhibitor	25
10825915|24424	0.000492	1.55e-06	4.2966	up	10825915	24424	Gstm2	glutathione S-transferase, mu 2	17
10898022|266600	0.00165569	0.000181	3.99555	up	10898022	266600	Csdc2	cold shock domain containing C2, RNA binding	26
10923835|81527	0.000763	1.16e-05	3.81717	up	10923835	81527	Nrp2	neuropilin 2	37
10719520|680551	0.00833363	0.00592776	3.81314	up	10719520	680551	LOC680551|LOC686851|Apoc4	similar to Apolipoprotein C-IV precursor (Apo-CIV) (ApoC-IV) (Apolipoprotein C2-linked) (ACL) | apolipoprotein C-IV	25
10719520|686851	0.00833363	0.00592776	3.81314	up	10719520	686851	LOC680551|LOC686851|Apoc4	similar to Apolipoprotein C-IV precursor (Apo-CIV) (ApoC-IV) (Apolipoprotein C2-linked) (ACL) | apolipoprotein C-IV	25
10719520|83418	0.00833363	0.00592776	3.81314	up	10719520	83418	LOC680551|LOC686851|Apoc4	similar to Apolipoprotein C-IV precursor (Apo-CIV) (ApoC-IV) (Apolipoprotein C2-linked) (ACL) | apolipoprotein C-IV	25
10887939|313838	0.000553	2.3e-06	3.78833	up	10887939	313838	Cdc42ep3_predicted	CDC42 effector protein (Rho GTPase binding) 3 (predicted)	27
10893213|362818	0.000893	1.58e-05	3.59749	up	10893213	362818	Silv	silver homolog (mouse)	36
10785063|83470	0.000316	9.72e-08	3.30673	up	10785063	83470	Bmp1	bone morphogenetic protein 1	26
10901605|503131	0.00387998	0.00148293	3.22105	up	10901605	503131	LOC503131	similar to Glyceraldehyde-3-phosphate dehydrogenase (GAPDH)	22
10782533|117955	0.00120432	4.65e-05	3.17298	up	10782533	117955	Slc4a7	solute carrier family 4, sodium bicarbonate cotransporter, member 7	26
10794967|364712	0.000758	9.65e-06	3.08198	up	10794967	364712	Sox4_predicted	SRY-box containing gene 4 (predicted)	25
10781361|306013	0.00125314	5.52e-05	3.04395	up	10781361	306013	Lgi3_predicted	leucine-rich repeat LGI family, member 3 (predicted)	31
10939744|317322	0.00157976	0.000152	2.8886	up	10939744	317322	Gpc4	glypican 4	27
10841170|246238	0.0033613	0.00106903	2.71865	up	10841170	246238	Plunc	palate, lung, and nasal epithelium associated	27
10712867|25104	0.000703	8.01e-06	2.70261	up	10712867	25104	Pcx	pyruvate carboxylase	42
10725387|308958	0.000758	1e-05	2.70172	up	10725387	308958	Cdr2	cerebellar degeneration-related 2	25
10914853,10914877|500943	0.0012708	7.17e-05	2.68659	up	10914877///10914853	500943	RGD1564081_predicted	similar to novel protein similar to human oligophrenin 1 (OPHN1) (predicted)	46///25
10899263,10907793|315306	0.000423	7.3e-07	2.6254	up	10899263///10907793	315306	Mettl7a	methyltransferase like 7A	44///31
10867329|297783	0.00370675	0.00133812	2.62066	up	10867329	297783	Mybl1_predicted	myeloblastosis oncogene-like 1 (predicted)	30
10776089|689404	0.00125314	5.29e-05	2.61057	up	10776089	689404	Amtn	amelotin	26
10878836|298436	0.00102064	2.85e-05	2.58601	up	10878836	298436	Tspan1	tetraspanin 1	32
10709875|25026	0.00132966	8.29e-05	2.55872	up	10709875	25026	Adm	adrenomedullin	26
10824349|60568	0.000932	1.77e-05	2.53823	up	10824349	60568	Syt11	synaptotagmin XI	25
10921117|117582	0.00147209	0.000123	2.53646	up	10921117	117582	Tmem158	transmembrane protein 158	25
10891780|29158	0.00427324	0.00178829	2.51609	up	10891780	29158	Fbln5	fibulin 5	26
10889728|29308	0.00149844	0.000129	2.495	up	10889728	29308	Arl4a	ADP-ribosylation factor-like 4A	29
10816725	0.00184137	0.000246	2.46797	up	10816725	---	---	---	44
10825883|295362	0.00161093	0.000165	2.46624	up	10825883	295362	Gstm6_predicted	glutathione S-transferase, mu 6 (predicted)	20
10745931	0.00387171	0.00147655	2.45736	up	10745931	---	---	---	25
10702352|689256	0.000553	2.6e-06	2.37809	up	10702352	689256	Tpd52l1	tumor protein D52-like 1	31
10932211|25750	0.000932	1.83e-05	2.36757	up	10932211	25750	Maob	monoamine oxidase B	31
10935890|25181	0.00136523	8.91e-05	2.36083	up	10935890	25181	Bgn	biglycan	32
10871785	0.00160419	0.00016	2.33038	up	10871785	---	---	---	25
10775278|305135	0.00219735	0.000407	2.31061	up	10775278	305135	Lrrc8b	leucine rich repeat containing 8 family, member B	27
10895861|29467	0.00102064	2.84e-05	2.29654	up	10895861	29467	Ddit3	DNA-damage inducible transcript 3	29
10771506|25523	0.00192163	0.000277	2.28462	up	10771506	25523	Prkg2	protein kinase, cGMP-dependent, type II	36
10767247|363974	0.00243051	0.000515	2.26466	up	10767247	363974	RGD1564507_predicted	similar to Nck-associated protein 5 (predicted)	32
10893231|304608	0.00510615	0.00253945	2.24199	up	10893231	304608	Mmp19	matrix metallopeptidase 19	29
10865502|24334	0.00210871	0.000358	2.23782	up	10865502	24334	Eno2	enolase 2, gamma, neuronal	25
10746000|303407	0.00161093	0.000162	2.2338	up	10746000	303407	Gdpd1_predicted	glycerophosphodiester phosphodiesterase domain containing 1 (predicted)	36
10882475|313840	0.00156552	0.000143	2.22962	up	10882475	313840	Fam82a	family with sequence similarity 82, member A	36
10726114|25278	0.00247488	0.000539	2.20171	up	10726114	25278	Cox6a2	cytochrome c oxidase, subunit VIa, polypeptide 2	26
10734382|24660	0.00125314	6.09e-05	2.20171	up	10734382	24660	Pmp22	peripheral myelin protein 22	30
10809678|364952	0.000967	2.44e-05	2.20079	up	10809678	364952	Nkd1_predicted	naked cuticle 1 homolog (Drosophila) (predicted)	31
10777232|25668	0.00342605	0.00111708	2.16459	up	10777232	25668	Cd38	CD38 antigen	27
10895589|314855	0.00125314	5.34e-05	2.16135	up	10895589	314855	Cpm_predicted	carboxypeptidase M (predicted)	32
10879516|298504	0.000423	1.08e-06	2.14107	up	10879516	298504	Mfsd2	major facilitator superfamily domain containing 2	26
10830038|294504	0.00347389	0.00116233	2.1257	up	10830038	294504	Ppa1	pyrophosphatase (inorganic) 1	33
10892835|362800	0.00214947	0.000377	2.12098	up	10892835	362800	Itgb8_predicted	integrin beta 8 (predicted)	29
10937624|54252	0.00264136	0.000634	2.11299	up	10937624	54252	Mid1	midline 1	36
10714738|293890	0.000561	3.45e-06	2.10027	up	10714738	293890	Mlana_predicted	melan-A (predicted)	18
10822234|54231	0.000933	2.02e-05	2.09847	up	10822234	54231	Ca2	carbonic anhydrase 2	28
10856386|245966	0.00170798	0.000206	2.0837	up	10856386	245966	Tmem150	transmembrane protein 150	27
10702412|498997	0.00143447	0.000102	2.08158	up	10702412	498997	Rspo3	R-spondin 3 homolog (Xenopus laevis)	26
10823605|310508	0.00256122	0.000591	2.07347	up	10823605	310508	B3galnt1	UDP-GalNAc:betaGlcNAc beta 1,3-galactosaminyltransferase, polypeptide 1	25
10862867|25112	0.00165569	0.000181	2.06353	up	10862867	25112	Gadd45a	growth arrest and DNA-damage-inducible 45 alpha	26
10726821|361675	0.00136523	8.88e-05	2.06328	up	10726821	361675	Cend1	cell cycle exit and neuronal differentiation 1	25
10918586|363091	0.0021836	0.000402	2.05583	up	10918586	363091	Gcom1	GRINL1A combined protein	26
10784334|290300	0.000758	1.03e-05	2.05198	up	10784334	290300	RGD1564996_predicted	similar to tumor necrosis factor receptor superfamily, member 19 (predicted)	33
10857130|29254	0.000561	3.66e-06	2.05148	up	10857130	29254	Mgll	monoglyceride lipase	27
10894306|314655	0.00102064	2.86e-05	2.04816	up	10894306	314655	LOC314655	similar to a disintegrin-like and metalloprotease (reprolysin type) with thrombospondin type 1 motif, 10	46
10928431|301444	0.00332125	0.00103457	2.04167	up	10928431	301444	LOC301444	pseudogene for diazepam binding inhibitor 1	11
10846128|311122	0.00117296	3.76e-05	2.03216	up	10846128	311122	RGD1561141_predicted	similar to solute carrier family 25 (mitochondrial carrier, Aralar), member 12 (predicted)	27
10833588|681252	0.00176526	0.000227	2.02926	up	10833588	681252	LOC681252|Marcks	similar to Myristoylated alanine-rich C-kinase substrate (MARCKS) (Protein kinase C substrate 80 kDa protein) | myristoylated alanine rich protein kinase C substrate	25
10833588|25603	0.00176526	0.000227	2.02926	up	10833588	25603	LOC681252|Marcks	similar to Myristoylated alanine-rich C-kinase substrate (MARCKS) (Protein kinase C substrate 80 kDa protein) | myristoylated alanine rich protein kinase C substrate	25
10896533|362911	0.00160419	0.00016	2.02916	up	10896533	362911	Mal2	mal, T-cell differentiation protein 2	29
10901555|679937	0.000936	2.21e-05	2.02426	up	10901555	679937	LOC679937	similar to CG4025-PA	26
10823303|81531	0.00197609	0.000305	2.02409	up	10823303	81531	Pfn2	profilin 2	26
10933259|60586	0.00119122	4.42e-05	2.02207	up	10933259	60586	Clcn4-2	chloride channel 4-2	34
10871203|362567	0.000932	1.82e-05	2.01762	up	10871203	362567	Pomgnt1	protein O-linked mannose beta1,2-N-acetylglucosaminyltransferase	49
10778399,10939816|317312	0.00269789	0.000673	2.01547	up	10939816///10778399	317312	Mospd1|LOC686087	motile sperm domain containing 1 | similar to motile sperm domain containing 1	38///33
10778399,10939816|686087	0.00269789	0.000673	2.01547	up	10939816///10778399	686087	Mospd1|LOC686087	motile sperm domain containing 1 | similar to motile sperm domain containing 1	38///33
10914571|316101	0.00125314	6.32e-05	2.01019	up	10914571	316101	Limd1_predicted	LIM domains containing 1 (predicted)	32
10791677|25288	0.00111675	3.33e-05	2.00656	up	10791677	25288	Acsl1	acyl-CoA synthetase long-chain family member 1	40
10935353|317580	0.000758	8.89e-06	1.9981	up	10935353	317580	Rab33a_predicted	RAB33A, member of RAS oncogene family (predicted)	25
10871229|60664	0.00356371	0.00123792	1.99404	up	10871229	60664	Pik3r3	phosphatidylinositol 3 kinase, regulatory subunit, polypeptide 3 (p55)	30
10796987	0.00162924	0.000172	1.98894	up	10796987	---	---	---	25
10880805|25586	0.00123043	5e-05	1.98658	up	10880805	25586	Alpl	alkaline phosphatase, liver/bone/kidney	35
10816026|79429	0.00143447	0.000109	1.97566	up	10816026	79429	Pdgfc	platelet-derived growth factor, C polypeptide	27
10911747|25283	0.00166391	0.000184	1.97082	up	10911747	25283	Gclc	glutamate-cysteine ligase, catalytic subunit	34
10722818|140915	0.00138731	9.16e-05	1.96586	up	10722818	140915	Slco3a1	solute carrier organic anion transporter family, member 3a1	33
10722718	0.0015863	0.000154	1.95675	up	10722718	---	---	---	25
10765462,10850929,10933651|363469	0.00385544	0.00146318	1.952	up	10850929///10933651///10765462	363469	Sms|LOC683008|LOC690027	spermine synthase | similar to spermine synthase	42///36
10765462,10850929,10933651|683008	0.00385544	0.00146318	1.952	up	10850929///10933651///10765462	683008	Sms|LOC683008|LOC690027	spermine synthase | similar to spermine synthase	42///36
10765462,10850929,10933651|690027	0.00385544	0.00146318	1.952	up	10850929///10933651///10765462	690027	Sms|LOC683008|LOC690027	spermine synthase | similar to spermine synthase	42///36
10880074|94174	0.00136525	8.94e-05	1.9468	up	10880074	94174	Tinagl1	tubulointerstitial nephritis antigen-like 1	31
10882802|171577	0.00218338	0.000398	1.94561	up	10882802	171577	Tacstd1	tumor-associated calcium signal transducer 1	27
10939480|315914	0.00227474	0.000444	1.94085	up	10939480	315914	Morc4	microrchidia 4	34
10796985	0.00136233	8.79e-05	1.94036	up	10796985	---	---	---	31
10897574|366959	0.00168356	0.000194	1.93175	up	10897574	366959	Gcat	glycine C-acetyltransferase (2-amino-3-ketobutyrate-coenzyme A ligase)	27
10726457,10927826|84480	0.00125314	5.7e-05	1.93091	up	10927826///10726457	84480	Bnip3	BCL2/adenovirus E1B 19 kDa-interacting protein 3	26///36
10739003|303599	0.000628	5.27e-06	1.93037	up	10739003	303599	RGD1309285_predicted	similar to KIAA1636 protein (predicted)	29
10839268|266807	0.00617968	0.0035261	1.92805	up	10839268	266807	Duox1	dual oxidase 1	27
10708521|25423	0.00204906	0.000334	1.91821	up	10708521	25423	Ctsc	cathepsin C	32
10752034|303828	0.00222692	0.00042	1.91366	up	10752034	303828	Etv5	ets variant gene 5	30
10846340|295672	0.00160412	0.000157	1.90524	up	10846340	295672	Fkbp7_predicted	FK506 binding protein 7 (predicted)	27
10905284|25274	0.00222692	0.000422	1.9033	up	10905284	25274	Tst	thiosulfate sulfurtransferase, mitochondrial	25
10802422|307351	0.00256122	0.000595	1.90274	up	10802422	307351	Tubb6	tubulin, beta 6	25
10910805|315756	0.00334471	0.0010581	1.90228	up	10910805	315756	RGD1562639_predicted	similar to c-myc promoter binding protein (predicted)	30
10722720|293019	0.00130697	7.89e-05	1.90216	up	10722720	293019	Arrdc4	arrestin domain containing 4	37
10766726|305070	0.0012708	6.69e-05	1.90061	up	10766726	305070	RGD1359339	similar to RIKEN cDNA 2310028N02	32
10843918|296600	0.0054454	0.00280439	1.89725	up	10843918	296600	Slc2a6_predicted	solute carrier family 2 (facilitated glucose transporter), member 6 (predicted)	36
10890729|29326	0.00119651	4.58e-05	1.89035	up	10890729	29326	Gpx2	glutathione peroxidase 2	24
10912174|315879	0.00280862	0.000742	1.8859	up	10912174	315879	Adamts7_predicted	a disintegrin-like and metallopeptidase (reprolysin type) with thrombospondin type 1 motif, 7 (predicted)	31
10931047	0.0128119	0.0118359	1.88211	up	10931047	363331	LOC363331	similar to plasma membrane associated protein, S3-12	29
10718711|64568	0.00448946	0.00200037	1.87649	up	10718711	64568	Galp	galanin-like peptide	32
10784852|290338	0.00967189	0.00748973	1.87214	up	10784852	290338	Adamdec1_predicted	ADAM-like, decysin 1 (predicted)	26
10917285|689959	0.00205157	0.000337	1.86998	up	10917285	689959	LOC689959		26
10867026|117095	0.00646966	0.00381713	1.86268	up	10867026	117095	Bhlhb3	basic helix-loop-helix domain containing, class B3	27
10918708|58840	0.00156891	0.000145	1.86058	up	10918708	58840	Mapk6	mitogen-activated protein kinase 6	33
10902696|299824	0.0078506	0.00536357	1.86048	up	10902696	299824	Tbc1d30	TBC1 domain family, member 30	31
10927633|363222	0.00182799	0.00024	1.86003	up	10927633	363222	Rnf149	ring finger protein 149	19
10878001|25164	0.00157782	0.00015	1.85489	up	10878001	25164	Cdkn2b	cyclin-dependent kinase inhibitor 2B (p15, inhibits CDK4)	32
10785019|306009	0.00241082	0.000497	1.8544	up	10785019	306009	Slc39a14_predicted	solute carrier family 39 (zinc transporter), member 14 (predicted)	30
10734287	0.000933	2.09e-05	1.85284	up	10734287	---	---	---	15
10901563|362866	0.00293846	0.000829	1.85071	up	10901563	362866	Chpt1	choline phosphotransferase 1	28
10731746|287063	0.000763	1.11e-05	1.84752	up	10731746	287063	Nmral1	NmrA-like family domain containing 1	24
10840568|296219	0.00180058	0.000235	1.84446	up	10840568	296219	Nxt1_predicted	NTF2-related export protein 1 (predicted)	25
10803359|291760	0.00102064	2.86e-05	1.83859	up	10803359	291760	Dsc2	desmocollin 2	34
10878833|500527	0.000628	5.33e-06	1.83282	up	10878833	500527	RGD1566001_predicted	similar to DNA segment, Chr 4, Brigham & Womens Genetics 0951 expressed (predicted)	25
10823432|310463	0.00333543	0.00104748	1.82749	up	10823432	310463	Plch1	phospholipase C, eta 1	46
10771690|497009	0.00256122	0.000592	1.82538	up	10771690	497009	Asahl_predicted	N-acylsphingosine amidohydrolase (acid ceramidase)-like (predicted)	32
10882672|29484	0.00240771	0.000495	1.82383	up	10882672	29484	Slc3a1	solute carrier family 3, member 1	35
10784346|305941	0.00293846	0.00083	1.81858	up	10784346	305941	Sgcg	sarcoglycan, gamma (dystrophin-associated glycoprotein)	29
10727109|361685	0.000594	4.3e-06	1.81399	up	10727109	361685	Tnfrsf26_predicted	tumor necrosis factor receptor superfamily, member 26 (predicted)	25
10814142|365723	0.00530582	0.00270132	1.81224	up	10814142	365723	LOC365723	similar to zinc finger protein 458	29
10701817|292485	0.000646	6.54e-06	1.81205	up	10701817	292485	Fuca2	fucosidase, alpha-L- 2, plasma	28
10746122|114124	0.0012708	6.69e-05	1.81022	up	10746122	114124	Akap1	A kinase (PRKA) anchor protein 1	37
10773080|64192	0.00183816	0.000244	1.80505	up	10773080	64192	Qdpr	quinoid dihydropteridine reductase	28
10849156|311362	0.0012708	7.28e-05	1.79006	up	10849156	311362	Frmd5	FERM domain containing 5	30
10844531|311876	0.00348889	0.00118328	1.78566	up	10844531	311876	Pbx3_predicted	pre B-cell leukemia transcription factor 3 (predicted)	25
10824689|295214	0.00116035	3.61e-05	1.78338	up	10824689	295214	S100a1	S100 calcium binding protein A1	25
10803238|266732	0.0012708	7.16e-05	1.77922	up	10803238	266732	Cdig2		25
10708672|293118	0.00171836	0.000208	1.77381	up	10708672	293118	Prcp_predicted	prolylcarboxypeptidase (angiotensinase C) (predicted)	27
10849260|311374	0.0027323	0.000696	1.76229	up	10849260	311374	Duoxa1	dual oxidase maturation factor 1	25
10809563|498918	0.00445348	0.00196312	1.76225	up	10809563	498918	Irx5	iroquois homeobox 5	26
10905827|300105	0.00398489	0.00156998	1.76151	up	10905827	300105	Ttll12_predicted	tubulin tyrosine ligase-like family, member 12 (predicted)	30
10722903|25277	0.00102064	2.72e-05	1.76023	up	10722903	25277	Mfge8	milk fat globule-EGF factor 8 protein	31
10855449|113955	0.00125314	5.37e-05	1.75959	up	10855449	113955	Gpnmb	glycoprotein (transmembrane) nmb	35
10861066|312132	0.0024955	0.000551	1.75908	up	10861066	312132	Tmem106b	transmembrane protein 106B	44
10714973|309514	0.00456766	0.00208983	1.75557	up	10714973	309514	Hectd2_predicted	HECT domain containing 2 (predicted)	41
10798169|64826	0.00183816	0.000244	1.75494	up	10798169	64826	Foxq1	forkhead box Q1	26
10798964|85419	0.00339706	0.00110351	1.75332	up	10798964	85419	Lyst	lysosomal trafficking regulator	52
10924974|54240	0.0019565	0.000296	1.7378	up	10924974	54240	Chrnd	cholinergic receptor, nicotinic, delta polypeptide	28
10868125|297960	0.00160419	0.00016	1.73619	up	10868125	297960	Rragd_predicted	Ras-related GTP binding D (predicted)	24
10938101|501563	0.00268395	0.000654	1.73394	up	10938101	501563	Prkx	protein kinase, X-linked	27
10907605|25579	0.00117296	4.07e-05	1.73179	up	10907605	25579	Map3k12	mitogen activated protein kinase kinase kinase 12	34
10858858|25624	0.0033613	0.001071	1.72848	up	10858858	25624	Vamp1	vesicle-associated membrane protein 1	29
10889027|298851	0.00176521	0.000225	1.7279	up	10889027	298851	RGD1309228	similar to putative protein, with at least 9 transmembrane domains, of eukaryotic origin (43.9 kD) (2G415)	29
10719212|25545	0.00256122	0.000591	1.71801	up	10719212	25545	Sepw1	selenoprotein W, muscle 1	22
10817561|295283	0.00333543	0.00104558	1.71599	up	10817561	295283	Ankrd34	ankyrin repeat domain 34	25
10850775|246273	0.00123043	4.98e-05	1.71335	up	10850775	246273	Trib3	tribbles homolog 3 (Drosophila)	25
10812734|502503	0.00347389	0.0011713	1.70952	up	10812734	502503	Serf1	small EDRK-rich factor 1	26
10901621|314713	0.00256122	0.000588	1.70941	up	10901621	314713	Utp20	UTP20, small subunit (SSU) processome component, homolog (yeast)	62
10738341|58966	0.00143447	0.000114	1.70892	up	10738341	58966	Ramp2	receptor (calcitonin) activity modifying protein 2	25
10931147|170824	0.00289835	0.000798	1.70841	up	10931147	170824	Steap3	STEAP family member 3	28
10710875|293488	0.000655	7e-06	1.70467	up	10710875	293488	Ccdc101	coiled-coil domain containing 101	30
10775647|289486	0.00271224	0.000682	1.70328	up	10775647	289486	Fras1_predicted	Fraser syndrome 1 homolog (human) (predicted)	71
10777731,10777744|680537	0.00285914	0.000767	1.70096	up	10777731///10777744	680537	Whsc1	Wolf-Hirschhorn syndrome candidate 1 (human)	33///9
10809018|291813	0.00344107	0.00112943	1.69967	up	10809018	291813	Cmtm3_predicted	CKLF-like MARVEL transmembrane domain containing 3 (predicted)	26
10734318|691768	0.00127681	7.51e-05	1.69549	up	10734318	691768	Rps27a|LOC691768	ribosomal protein S27a | similar to thymosin, beta 4	10
10704372|308372	0.00197566	0.000301	1.69394	up	10704372	308372	RGD1565590_predicted|LOC686349	similar to Wolf-Hirschhorn syndrome candidate 1 protein isoform 3 (predicted)	26
10704372|686349	0.00197566	0.000301	1.69394	up	10704372	686349	RGD1565590_predicted|LOC686349	similar to Wolf-Hirschhorn syndrome candidate 1 protein isoform 3 (predicted)	26
10850563|25307	0.00166391	0.000186	1.69381	up	10850563	25307	Cst3	cystatin C	18
10767951|360848	0.00213269	0.00037	1.69124	up	10767951	360848	Tmem58_predicted	transmembrane protein 58 (predicted)	35
10937869|678739	0.00235363	0.000473	1.68914	up	10937869	678739	Phka2_mapped	phosphorylase kinase alpha 2	33
10934538|317237	0.000763	1.18e-05	1.68652	up	10934538	317237	Uprt	uracil phosphoribosyltransferase (FUR1) homolog (S. cerevisiae)	28
10920754|680726	0.00521978	0.00264154	1.68485	up	10920754	680726	LOC680726	similar to RNA binding motif, single stranded interacting protein 3 isoform 1	29
10881777|366508	0.0088581	0.00654417	1.68364	up	10881777	366508	Pik3cd_predicted	phosphatidylinositol 3-kinase catalytic delta polypeptide (predicted)	46
10768323|304833	0.00226014	0.000437	1.68291	up	10768323	304833	Trove2_predicted	TROVE domain family, member 2 (predicted)	32
10931325|503306	0.00138972	9.63e-05	1.68283	up	10931325	503306	Ankrd57	ankyrin repeat domain 57	25
10776978|360942	0.00117296	3.99e-05	1.68221	up	10776978	360942	Pcdh7	protocadherin 7	36
10798921	0.00548362	0.00284612	1.68217	up	10798921	---	---	---	25
10729269|25380	0.00474339	0.00224626	1.67984	up	10729269	25380	Anxa1	annexin A1	34
10796564|361282	0.00588942	0.0032519	1.67718	up	10796564	361282	Plxdc2_predicted	plexin domain containing 2 (predicted)	31
10897075|300030	0.00269909	0.000674	1.67493	up	10897075	300030	Rhpn1_predicted	rhophilin, Rho GTPase binding protein 1 (predicted)	32
10850918|362242	0.00172835	0.000213	1.67251	up	10850918	362242	Snta1	syntrophin, acidic 1	30
10818326|83576	0.00153415	0.000135	1.67161	up	10818326	83576	Sort1	sortilin 1	40
10908607|315473	0.00318781	0.000967	1.66958	up	10908607	315473	RGD1561444_predicted	similar to RIKEN cDNA 9530077C05 (predicted)	26
10816566|310635	0.000933	2.02e-05	1.66899	up	10816566	310635	Arhgef2	rho/rac guanine nucleotide exchange factor (GEF) 2	46
10869253|83626	0.00242308	0.00051	1.6659	up	10869253	83626	Ugcg	UDP-glucose ceramide glucosyltransferase	30
10765574|498282	0.010455	0.00843095	1.66496	up	10765574	498282	Arhgap30	Rho GTPase activating protein 30	34
10931247|316842	0.00218338	0.000395	1.66446	up	10931247	316842	Metrnl	meteorin, glial cell differentiation regulator-like	26
10840571|311508	0.00431655	0.00183646	1.66401	up	10840571	311508	Gzf1	GDNF-inducible zinc finger protein 1	26
10854446|25687	0.00220879	0.000411	1.66188	up	10854446	25687	Cald1	caldesmon 1	32
10876291|81814	0.00292513	0.00082	1.66133	up	10876291	81814	Tmsb4x	thymosin, beta 4, X chromosome	19
10898889|315272	0.00356715	0.00124097	1.66067	up	10898889	315272	Tmem16f_predicted	transmembrane protein 16F (predicted)	41
10803991|60350	0.000936	2.13e-05	1.66021	up	10803991	60350	Cd14	CD14 antigen	27
10849290|81660	0.00125314	6.17e-05	1.66007	up	10849290	81660	Gatm	glycine amidinotransferase (L-arginine:glycine amidinotransferase)	29
10796989	0.00370147	0.00132452	1.65904	up	10796989	---	---	---	25
10813048|64369	0.00698925	0.00436786	1.65821	up	10813048	64369	Ppap2a	phosphatidic acid phosphatase 2a	32
10738591|64512	0.00143447	0.000112	1.65764	up	10738591	64512	Fzd2	frizzled homolog 2 (Drosophila)	24
10742802|24791	0.00205157	0.000336	1.65173	up	10742802	24791	Sparc	secreted acidic cysteine rich glycoprotein	28
10782234|25368	0.00143447	0.000113	1.65172	up	10782234	25368	Adk	adenosine kinase	35
10823742|310526	0.00307703	0.00091	1.6508	up	10823742	310526	Golim4	golgi integral membrane protein 4	34
10880339	0.00233872	0.000468	1.65061	up	10880339	362619	Smpdl3b	sphingomyelin phosphodiesterase, acid-like 3B	27
10893899|25257	0.0012708	7.38e-05	1.64901	up	10893899	25257	Gamt	guanidinoacetate methyltransferase	30
10890650|81536	0.00175302	0.000221	1.64733	up	10890650	81536	Sgpp1	sphingosine-1-phosphate phosphatase 1	26
10880504|313610	0.00123043	4.97e-05	1.64332	up	10880504	313610	Extl1_predicted	exostoses (multiple)-like 1 (predicted)	33
10757175|171352	0.00197609	0.000305	1.64198	up	10757175	171352	Cyp3a9	cytochrome P450, family 3, subfamily a, polypeptide 9	24
10905804|25035	0.00123695	5.1e-05	1.64134	up	10905804	25035	Cyb5r3	cytochrome b5 reductase 3	28
10826837|310848	0.00102064	2.9e-05	1.63991	up	10826837	310848	Cyp2u1	cytochrome P450, family 2, subfamily u, polypeptide 1	31
10804415|361324	0.00370875	0.00134181	1.63717	up	10804415	361324	Sema6a_predicted	sema domain, transmembrane domain (TM), and cytoplasmic domain, (semaphorin) 6A (predicted)	42
10710513|361640	0.00169063	0.000196	1.63506	up	10710513	361640	Polr3e_predicted	polymerase (RNA) III (DNA directed) polypeptide E (predicted)	39
10937492|367767	0.00563483	0.00300196	1.63477	up	10937492	367767	Mageh1	melanoma antigen, family H, 1	25
10867596|362483	0.0011822	4.3e-05	1.63359	up	10867596	362483	MGC94199	similar to RIKEN cDNA 2610301B20; EST AI428449	25
10889877|362737	0.00396146	0.00155176	1.63326	up	10889877	362737	Heatr5a	HEAT repeat containing 5A	35
10777209|289668	0.00194265	0.000287	1.63265	up	10777209	289668	Lap3	leucine aminopeptidase 3	26
10757986|24434	0.00241082	0.000502	1.63038	up	10757986	24434	Gusb	glucuronidase, beta	39
10710135|59295	0.000577	3.92e-06	1.62668	up	10710135	59295	Nucb2	nucleobindin 2	30
10749484|29543	0.00314058	0.000937	1.62466	up	10749484	29543	Timp2	tissue inhibitor of metalloproteinase 2	28
10939018|317213	0.00302919	0.000879	1.62465	up	10939018	317213	Brwd3_predicted	bromodomain and WD repeat domain containing 3 (predicted)	42
10815962|116459	0.0080695	0.00561263	1.62442	up	10815962	116459	Serpini1	serine (or cysteine) peptidase inhibitor, clade I, member 1	33
10825113|310674	0.00223843	0.000426	1.62398	up	10825113	310674	Plekho1	pleckstrin homology domain containing, family O member 1	29
10919940|501050	0.00391719	0.00151955	1.62342	up	10919940	501050	Iqcf3	IQ motif containing F3	21
10825890|81869	0.000628	5.33e-06	1.62037	up	10825890	81869	Gstm3	glutathione S-transferase, mu type 3	28
10919010|113990	0.00417761	0.00172496	1.61901	up	10919010	113990	Hmgn3	high mobility group nucleosomal binding domain 3	26
10729780|25055	0.00216282	0.000385	1.61851	up	10729780	25055	Lipa	lysosomal acid lipase A	30
10812834|361886	0.00522673	0.0026476	1.61816	up	10812834	361886	Adamts6	a disintegrin-like and metallopeptidase (reprolysin type) with thrombospondin type 1 motif, 6	30
10710541	0.00130697	7.9e-05	1.61642	up	10710541	100302453	Mettl9	methyltransferase like 9	12
10841532|59317	0.000763	1.13e-05	1.61364	up	10841532	59317	Epb4.1l1	erythrocyte protein band 4.1-like 1	52
10794752	0.00117296	3.85e-05	1.61155	up	10794752	---	---	---	18
10752592|287924	0.00319436	0.000974	1.60983	up	10752592	287924	Yars2	tyrosyl-tRNA synthetase 2 (mitochondrial)	25
10708535|64558	0.0101816	0.00807713	1.60927	up	10708535	64558	Fzd4	frizzled homolog 4 (Drosophila)	25
10711566|65164	0.00560528	0.0029739	1.60825	up	10711566	65164	Htra1	HtrA serine peptidase 1	32
10823591|365813	0.00732278	0.00477526	1.60758	up	10823591	365813	Trim59_predicted	tripartite motif-containing 59 (predicted)	25
10712962|65194	0.002718	0.000687	1.60659	up	10712962	65194	Slc29a2	solute carrier family 29 (nucleoside transporters), member 2	36
10857887|24874	0.00130697	7.93e-05	1.60618	up	10857887	24874	Vhl	von Hippel-Lindau tumor suppressor	26
10734772|79433	0.00143447	0.000108	1.60457	up	10734772	79433	Myh10	myosin, heavy polypeptide 10, non-muscle	42
10768979|81782	0.00184137	0.000245	1.60408	up	10768979	81782	Soat1	sterol O-acyltransferase 1	32
10701846|114490	0.00161093	0.000169	1.60202	up	10701846	114490	Cited2	Cbp/p300-interacting transactivator, with Glu/Asp-rich carboxy-terminal domain, 2	26
10849294|64469	0.0104671	0.00846077	1.60038	up	10849294	64469	Slc30a4	solute carrier family 30 (zinc transporter), member 4	30
10767503|304775	0.00278494	0.000722	1.59914	up	10767503	304775	Dyrk3	dual-specificity tyrosine-(Y)-phosphorylation regulated kinase 3	25
10709880|25095	0.00153157	0.000135	1.59905	up	10709880	25095	Ampd3	adenosine monophosphate deaminase 3	28
10870417|298282	0.00451504	0.0020193	1.59763	up	10870417	298282	Oma1_predicted	OMA1 homolog, zinc metallopeptidase (S. cerevisiae) (predicted)	32
10931154|25045	0.00222692	0.000422	1.595	up	10931154	25045	Dbi	diazepam binding inhibitor	17
10753982|64387	0.00596078	0.00332745	1.59417	up	10753982	64387	Ccdc80	coiled-coil domain containing 80	30
10870401|313418	0.00292513	0.00082	1.59281	up	10870401	313418	Mier1	mesoderm induction early response 1 homolog (Xenopus laevis)	29
10778640|360983	0.00401426	0.00160484	1.59134	up	10778640	360983	Hspc159	galectin-related protein	26
10715364|24401	0.0058505	0.00320293	1.58319	up	10715364	24401	Got1	glutamate oxaloacetate transaminase 1, soluble	30
10792268|680466	0.00333543	0.00104979	1.58148	up	10792268	680466	Ppapdc1b	phosphatidic acid phosphatase type 2 domain containing 1B	27
10702611|679812	0.00472863	0.00223354	1.58102	up	10702611	679812	Plekhg1|LOC683298	pleckstrin homology domain containing, family G (with RhoGef domain) member 1 | similar to Pleckstrin homology domain-containing family G member 1	28
10702611|683298	0.00472863	0.00223354	1.58102	up	10702611	683298	Plekhg1|LOC683298	pleckstrin homology domain containing, family G (with RhoGef domain) member 1 | similar to Pleckstrin homology domain-containing family G member 1	28
10889379|25587	0.00450226	0.00201083	1.58002	up	10889379	25587	Id2	inhibitor of DNA binding 2	41
10713467|259225	0.00135852	8.65e-05	1.57814	up	10713467	259225	Ppp1r14b	protein phosphatase 1, regulatory (inhibitor) subunit 14B	29
10837337|502643	0.00255808	0.000581	1.5776	up	10837337	502643	Ypel4	yippee-like 4 (Drosophila)	30
10905675|315160	0.00125314	6.1e-05	1.57683	up	10905675	315160	Fam152b	family with sequence similarity 152, member B	26
10747122|303523	0.0101623	0.00804817	1.57245	up	10747122	303523	Krt39	keratin 39	28
10862061|312257	0.00192517	0.000281	1.56768	up	10862061	312257	Dennd2a	DENN/MADD domain containing 2A	40
10776536|360928	0.00409129	0.00165904	1.56357	up	10776536	360928	Dcun1d4_predicted	DCN1, defective in cullin neddylation 1, domain containing 4 (S. cerevisiae) (predicted)	30
10897045|300015	0.00199625	0.000313	1.56325	up	10897045	300015	RGD1359378	mesenchymal stem cell protein DSCD75	26
10743818|287419	0.00294771	0.000835	1.56282	up	10743818	287419	Rangrf	RAN guanine nucleotide release factor	21
10864279|312574	0.0012708	7e-05	1.56269	up	10864279	312574	Lrig1_predicted	leucine-rich repeats and immunoglobulin-like domains 1 (predicted)	39
10916804|689540	0.00279093	0.000733	1.56093	up	10916804	689540	LOC689540	similar to T03G11.6	13
10766918	0.00778048	0.0053059	1.56005	up	10766918	---	---	---	18
10931308|64475	0.00125314	5.81e-05	1.55879	up	10931308	64475	P4ha1	procollagen-proline, 2-oxoglutarate 4-dioxygenase (proline 4-hydroxylase), alpha 1 polypeptide	32
10813445|81680	0.00241082	0.0005	1.55817	up	10813445	81680	Lifr	leukemia inhibitory factor receptor	38
10746172|25495	0.00647721	0.00382787	1.55787	up	10746172	25495	Nog	noggin	25
10908414|64016	0.00200078	0.000315	1.55507	up	10908414	64016	Qtrt1	queuine tRNA-ribosyltransferase 1	36
10900782|114031	0.00614551	0.00349326	1.5546	up	10900782	114031	Fstl3	follistatin-like 3	26
10824300|365841	0.00125314	6.14e-05	1.55338	up	10824300	365841	Slc25a44	solute carrier family 25, member 44	25
10850903|252827	0.00204906	0.000332	1.55229	up	10850903	252827	Cdk5rap1	CDK5 regulatory subunit associated protein 1	28
10745424|303342	0.00282829	0.000754	1.5503	up	10745424	303342	Ssh2_predicted	slingshot homolog 2 (Drosophila) (predicted)	26
10894857|314743	0.00125314	5.5e-05	1.55028	up	10894857	314743	Pctk2	PCTAIRE-motif protein kinase 2	32
10902578|362883	0.00347389	0.00116906	1.54979	up	10902578	362883	Slc35e3	solute carrier family 35, member E3	26
10852671	0.0145895	0.0145435	1.54962	up	10852671	---	---	---	25
10822864|361930	0.00881166	0.006473	1.5472	up	10822864	361930	Bbs7	Bardet-Biedl syndrome 7	46
10825940|362015	0.00134308	8.46e-05	1.54712	up	10825940	362015	Ampd2	adenosine monophosphate deaminase 2 (isoform L)	42
10871650|114491	0.00585594	0.00321986	1.54553	up	10871650	114491	Cited4	Cbp/p300-interacting transactivator, with Glu/Asp-rich carboxy-terminal domain, 4	25
10734866,10734873|691750	0.00161093	0.000168	1.54377	up	10734873///10734866	691750	LOC691750|LOC687595///LOC687595|LOC691750	hypothetical protein LOC691750 | hypothetical protein LOC687595///hypothetical protein LOC687595 | hypothetical protein LOC691750	29///25
10734866,10734873|687595	0.00161093	0.000168	1.54377	up	10734873///10734866	687595	LOC691750|LOC687595///LOC687595|LOC691750	hypothetical protein LOC691750 | hypothetical protein LOC687595///hypothetical protein LOC687595 | hypothetical protein LOC691750	29///25
10733049|303089	0.01019	0.00810599	1.54032	up	10733049	303089	Trim7	tripartite motif-containing 7	25
10844327|499780	0.00143447	0.000113	1.53934	up	10844327	499780	RGD1561113_predicted	similar to Hypothetical UPF0184 protein C9orf16 homolog (predicted)	27
10796991|290963	0.00281342	0.000746	1.53878	up	10796991	290963	RGD1309592	similar to hypothetical protein FLJ14675	29
10877630|313270	0.00417001	0.00171778	1.53836	up	10877630	313270	Megf9	multiple EGF-like-domains 9	25
10806122|24451	0.00161093	0.000169	1.53727	up	10806122	24451	Hmox1	heme oxygenase (decycling) 1	25
10821698|310132	0.0122246	0.0109384	1.5372	up	10821698	310132	Osmr	oncostatin M receptor	34
10936705	0.0123865	0.0112086	1.53662	up	10936705	---	---	---	24
10725778|113900	0.0100243	0.00788909	1.53615	up	10725778	113900	Nupr1	nuclear protein 1	27
10707832|292999	0.00160419	0.000158	1.53399	up	10707832	292999	Chsy1_predicted	carbohydrate (chondroitin) synthase 1 (predicted)	28
10783981|361044	0.00516312	0.00258908	1.53369	up	10783981	361044	RGD1309307_predicted	similar to HCDI protein (predicted)	25
10795233|306957	0.00548133	0.00283907	1.53299	up	10795233	306957	Btn2a2_predicted	butyrophilin, subfamily 2, member A2 (predicted)	32
10744939|287526	0.00560228	0.00296695	1.53189	up	10744939	287526	Serpinf1	serine (or cysteine) peptidase inhibitor, clade F, member 1	27
10805016|291540	0.00442064	0.00193685	1.53173	up	10805016	291540	Cep76	centrosomal protein 76	34
10796432|291317	0.00614551	0.00349468	1.53082	up	10796432	291317	Rpp38	ribonuclease P/MRP 38 subunit (human)	25
10781290|361063	0.00143447	0.000115	1.53081	up	10781290	361063	Entpd4_predicted	ectonucleoside triphosphate diphosphohydrolase 4 (predicted)	26
10909883|64372	0.00316049	0.00095	1.52976	up	10909883	64372	Timm8b	translocase of inner mitochondrial membrane 8 homolog b (yeast)	24
10778119|25744	0.00370044	0.00131697	1.52931	up	10778119	25744	Nf2	neurofibromatosis 2	33
10794353|361224	0.00459982	0.0021236	1.52821	up	10794353	361224	RGD1306058_predicted	similar to RIKEN cDNA 1110007C09 (predicted)	30
10734270|303208	0.00488673	0.00235564	1.52795	up	10734270	303208	Specc1	sperm antigen with calponin homology and coiled-coil domains 1	44
10792304|79114	0.00123695	5.09e-05	1.52732	up	10792304	79114	Fgfr1	Fibroblast growth factor receptor 1	38
10736957|60581	0.0044143	0.00192443	1.52637	up	10736957	60581	Acaca	acetyl-coenzyme A carboxylase alpha	59
10866709|24534	0.00102064	2.84e-05	1.52625	up	10866709	24534	Ldhb	lactate dehydrogenase B	27
10891311|362765	0.00363282	0.0012779	1.52545	up	10891311	362765	Angel1_predicted	angel homolog 1 (Drosophila) (predicted)	30
10890734|299156	0.00333543	0.00104889	1.52523	up	10890734	299156	Rab15	RAB15, member RAS oncogene family	26
10722736|113984	0.00547819	0.00283612	1.52399	up	10722736	113984	Nr2f2	nuclear receptor subfamily 2, group F, member 2	26
10902524|314850	0.00404618	0.00162848	1.52306	up	10902524	314850	Frs2_predicted	fibroblast growth factor receptor substrate 2 (predicted)	27
10728578|246307	0.00123043	4.88e-05	1.52213	up	10728578	246307	Asrgl1	asparaginase like 1	32
10823057|310392	0.00295089	0.000837	1.52157	up	10823057	310392	Slc7a11_predicted	solute carrier family 7 (cationic amino acid transporter, y+ system), member 11 (predicted)	25
10764050|64507	0.0119314	0.0105748	1.52089	up	10764050	64507	Fmod	fibromodulin	25
10923782|286928	0.00170798	0.000204	1.51901	up	10923782	286928	Abi2	abl-interactor 2	39
10937769|302671	0.00695606	0.00431674	1.51881	up	10937769	302671	Ap1s2_predicted	adaptor-related protein complex 1, sigma 2 subunit (predicted)	27
10739832|360667	0.00313398	0.00093	1.51804	up	10739832	360667	RGD1307394_predicted	similar to hypothetical protein ET (predicted)	36
10813271|361902	0.00501877	0.00246898	1.51742	up	10813271	361902	RGD1305413|LOC678860	similar to FLJ40243 protein | similar to 3-oxoacid CoA transferase 1	72
10813271|678860	0.00501877	0.00246898	1.51742	up	10813271	678860	RGD1305413|LOC678860	similar to FLJ40243 protein | similar to 3-oxoacid CoA transferase 1	72
10869106|85254	0.00676514	0.00410907	1.51677	up	10869106	85254	Cdw92	CDW92 antigen	36
10709860|293410	0.00181064	0.000237	1.51598	up	10709860	293410	Swap70	SWA-70 protein	36
10923768|316435	0.00245366	0.000529	1.51586	up	10923768	316435	Cyp20a1	cytochrome P450, family 20, subfamily A, polypeptide 1	26
10727116|686008	0.00487752	0.00234879	1.51508	up	10727116	686008	Tnfrsf22|LOC683447	tumor necrosis factor receptor superfamily, member 22 | similar to Tumor necrosis factor receptor superfamily member 23 precursor (Tumor necrosis factor receptor p60 homolog 1) (TNF receptor family member SOB) (Decoy TRAIL receptor 1) (TNF receptor homolog 1)	28
10727116|683447	0.00487752	0.00234879	1.51508	up	10727116	683447	Tnfrsf22|LOC683447	tumor necrosis factor receptor superfamily, member 22 | similar to Tumor necrosis factor receptor superfamily member 23 precursor (Tumor necrosis factor receptor p60 homolog 1) (TNF receptor family member SOB) (Decoy TRAIL receptor 1) (TNF receptor homolog 1)	28
10818633|310810	0.00633193	0.00367289	1.51339	up	10818633	310810	Frrs1	ferric-chelate reductase 1	29
10723639|293113	0.0122058	0.0109088	1.51295	up	10723639	293113	Tmem126a	transmembrane protein 126A	19
10773862|498402	0.00146101	0.000121	1.5126	up	10773862	498402	Ascc2	activating signal cointegrator 1 complex subunit 2	42
10936048|24377	0.0029972	0.000861	1.51218	up	10936048	24377	G6pdx	glucose-6-phosphate dehydrogenase X-linked	17
10754676|363795	0.00902572	0.00674589	1.51204	up	10754676	363795	Lmln_predicted	leishmanolysin-like (metallopeptidase M8 family) (predicted)	34
10746399|619561	0.00417386	0.0017224	1.50974	up	10746399	619561	Acsf2	acyl-CoA synthetase family member 2	32
10868601|313488	0.00883552	0.0064991	1.50956	up	10868601	313488	Reck_predicted	reversion-inducing-cysteine-rich protein with kazal motifs (predicted)	25
10855367|445541	0.00163257	0.000173	1.50783	up	10855367	445541	Repin1	replication initiator 1	25
10809730|361375	0.00431685	0.0018411	1.50396	up	10809730	361375	Heatr3	HEAT repeat containing 3	30
10730098|361755	0.00245366	0.000528	1.50356	up	10730098	361755	Pycs_predicted	pyrroline-5-carboxylate synthetase (glutamate gamma-semialdehyde synthetase) (predicted)	34
10765038	0.00155362	0.00014	1.50328	up	10765038	---	---	---	31
10741629|685545	0.00212981	0.000366	1.502	up	10741629	685545	LOC685545|LOC682248	hypothetical protein LOC685545 | hypothetical protein LOC682248	30
10741629|682248	0.00212981	0.000366	1.502	up	10741629	682248	LOC685545|LOC682248	hypothetical protein LOC685545 | hypothetical protein LOC682248	30
10824965|295264	0.00627976	0.0036152	1.50162	up	10824965	295264	Mllt11	myeloid/lymphoid or mixed-lineage leukemia (trithorax homolog, Drosophila); translocated to, 11	25
10766123|114116	0.0088581	0.00654546	1.50128	up	10766123	114116	Cdc42bpa	CDC42 binding protein kinase alpha	37
10917095|300689	0.000646	6.47e-06	1.50074	up	10917095	300689	Rexo2	REX2, RNA exonuclease 2 homolog (S. cerevisiae)	29
10729604|293888	0.00691321	0.00427441	1.50016	up	10729604	293888	RGD1306839_predicted	similar to RIKEN cDNA 5033414D02 (predicted)	25
10859392|171341	0.0012708	7.38e-05	1.49948	up	10859392	171341	Mgst1	microsomal glutathione S-transferase 1	25
10878125|313373	0.0068321	0.00419506	1.49683	up	10878125	313373	Cyp2j10_predicted	cytochrome P450, family 2, subfamily j, polypeptide 10 (predicted)	39
10821117|117041	0.00640716	0.00374762	1.49645	up	10821117	117041	Nln	neurolysin (metallopeptidase M3 family)	31
10841192|499926	0.00557091	0.00291521	1.49605	up	10841192	499926	RGD1563047_predicted	similar to von Ebner minor salivary gland protein (predicted)	31
10904578|56778	0.0108465	0.00902033	1.49577	up	10904578	56778	Ly6c	Ly6-C antigen	32
10758705|117030	0.00245076	0.000524	1.49464	up	10758705	117030	Erp29	endoplasmic reticulum protein 29	25
10825925|24423	0.00156891	0.000145	1.49439	up	10825925	24423	Gstm1	glutathione S-transferase, mu 1	17
10730869|25230	0.00125314	5.36e-05	1.49278	up	10730869	25230	Add3	adducin 3 (gamma)	28
10721038|499129	0.0056076	0.00297902	1.49163	up	10721038	499129	Kctd15	potassium channel tetramerisation domain containing 15	28
10861751|312225	0.00117296	3.87e-05	1.49153	up	10861751	312225	Wdr91	WD repeat domain 91	24
10825899|499688	0.00256212	0.000601	1.49137	up	10825899	499688	Gstm6	glutathione S-transferase, mu 6	13
10843424|83799	0.00156891	0.000145	1.48988	up	10843424	83799	Dpp7	dipeptidylpeptidase 7	26
10751757|288028	0.00847143	0.00607845	1.48971	up	10751757	288028	Tmem44	transmembrane protein 44	27
10938155|363472	0.00231424	0.00046	1.48938	up	10938155	363472	Prrg1	proline rich Gla (G-carboxyglutamic acid) 1	26
10911678|83579	0.000646	6.74e-06	1.48675	up	10911678	83579	Gnb5	guanine nucleotide binding protein (G protein), beta 5	33
10928452|363239	0.00218338	0.000397	1.48668	up	10928452	363239	Raph1_predicted	Ras association (RalGDS/AF-6) and pleckstrin homology domains 1 (predicted)	31
10881521|116552	0.00367648	0.00130488	1.48591	up	10881521	116552	Plod1	procollagen-lysine, 2-oxoglutarate 5-dioxygenase 1	40
10787611|290662	0.00558726	0.00294544	1.4855	up	10787611	290662	RGD1305690_predicted	similar to CG4241-PA (predicted)	25
10727603|688721	0.00186557	0.000259	1.48532	up	10727603	688721	LOC688721|LOC684051	similar to leucine rich repeat and fibronectin type III domain containing 4	26
10727603|684051	0.00186557	0.000259	1.48532	up	10727603	684051	LOC688721|LOC684051	similar to leucine rich repeat and fibronectin type III domain containing 4	26
10818809|310838	0.000967	2.42e-05	1.48517	up	10818809	310838	Bcar3_predicted	breast cancer anti-estrogen resistance 3 (predicted)	33
10935660	0.00271719	0.000684	1.48103	up	10935660	---	---	---	25
10914823|654482	0.00701471	0.0044076	1.47977	up	10914823	654482	Yap1|LOC654482	yes-associated protein 1 | hypothetical protein LOC654482	33
10879402|313560	0.00370666	0.0013365	1.47944	up	10879402	313560	Ctps_predicted	cytidine 5'-triphosphate synthase (predicted)	14
10794031|81653	0.00256122	0.000587	1.47932	up	10794031	81653	Dbn1	drebrin 1	35
10809136|291848	0.0024955	0.000551	1.47923	up	10809136	291848	Mmp15_predicted	matrix metallopeptidase 15 (predicted)	30
10865442|192262	0.00157782	0.00015	1.47807	up	10865442	192262	C1s	complement component 1, s subcomponent	18
10937734|363465	0.011546	0.010025	1.4775	up	10937734	363465	Pir	pirin	29
10847957|499847	0.00592416	0.00329327	1.47689	up	10847957	499847	Prrg4	proline rich Gla (G-carboxyglutamic acid) 4 (transmembrane)	27
10939289|84383	0.00290032	0.000805	1.47602	up	10939289	84383	Timm8a1	translocase of inner mitochondrial membrane 8 homolog a1 (yeast)	18
10766417|289335	0.00820054	0.00578335	1.47574	up	10766417	289335	Susd4	sushi domain containing 4	32
10923996	0.00772336	0.00522573	1.47493	up	10923996	---	---	---	25
10825907|57298	0.00399165	0.00158203	1.47463	up	10825907	57298	Gstm4	glutathione S-transferase M4	22
10731140|308003	0.00208451	0.000348	1.47448	up	10731140	308003	Rab11fip2_predicted	RAB11 family interacting protein 2 (class I) (predicted)	27
10865578|362436	0.00291903	0.000814	1.47331	up	10865578	362436	Gpr162_predicted	G protein-coupled receptor 162 (predicted)	25
10806864|364981	0.00235405	0.000474	1.4729	up	10806864	364981	Scoc	short coiled-coil protein	25
10778021|266687	0.00161093	0.000168	1.47225	up	10778021	266687	Slc35e4	solute carrier family 35, member E4	30
10901253|362856	0.00352712	0.0012037	1.47198	up	10901253	362856	Pwp1_predicted	PWP1 homolog (S. cerevisiae) (predicted)	17
10890342|314196	0.0121672	0.0108685	1.47161	up	10890342	314196	L2hgdh_predicted	L-2-hydroxyglutarate dehydrogenase (predicted)	31
10889093|313928	0.0125852	0.0115224	1.47114	up	10889093	313928	RGD1310845_predicted	similar to KIAA0953 protein (predicted)	38
10846631|295678	0.00132966	8.27e-05	1.47062	up	10846631	295678	Sestd1	SEC14 and spectrin domains 1	36
10767268|360839	0.0104308	0.00839133	1.46876	up	10767268	360839	Tmem163	transmembrane protein 163	27
10885740|246212	0.00222692	0.000419	1.46867	up	10885740	246212	Sipa1l1	signal-induced proliferation-associated 1 like 1	48
10837769|362161	0.00919206	0.00691523	1.46812	up	10837769	362161	Rapsn_predicted	receptor-associated protein of the synapse (predicted)	30
10935935|50690	0.00316562	0.000953	1.46734	up	10935935	50690	Slc6a8	solute carrier family 6 (neurotransmitter transporter, creatine), member 8	26
10850407	0.00569275	0.00305768	1.46687	up	10850407	---	---	---	38
10733401|60396	0.00647721	0.00382762	1.46547	up	10733401	60396	Cdkl3	cyclin-dependent kinase-like 3	36
10799263|307081	0.00161093	0.000165	1.46494	up	10799263	307081	Pitrm1_predicted	pitrilysin metallepetidase 1 (predicted)	27
10924667	0.0028639	0.00077	1.46478	up	10924667	---	---	---	25
10731341,10740364|688667	0.00243051	0.000515	1.46363	up	10731341///10740364	688667	LOC688667|LOC688856	similar to CTP synthase (UTP--ammonia ligase) (CTP synthetase)	35///31
10731341,10740364|688856	0.00243051	0.000515	1.46363	up	10731341///10740364	688856	LOC688667|LOC688856	similar to CTP synthase (UTP--ammonia ligase) (CTP synthetase)	35///31
10745974|287595	0.00245366	0.000529	1.46348	up	10745974	287595	Dhx40	DEAH (Asp-Glu-Ala-His) box polypeptide 40	37
10752531|680945	0.00431857	0.00185018	1.46335	up	10752531	680945	Sdf2l1_predicted|LOC683036	stromal cell-derived factor 2-like 1 (predicted) | similar to stromal cell-derived factor 2-like 1	26
10752531|683036	0.00431857	0.00185018	1.46335	up	10752531	683036	Sdf2l1_predicted|LOC683036	stromal cell-derived factor 2-like 1 (predicted) | similar to stromal cell-derived factor 2-like 1	26
10813719	0.00743554	0.00493626	1.4629	up	10813719	---	---	---	20
10862338|312299	0.00184137	0.000246	1.46152	up	10862338	312299	Ezh2	enhancer of zeste homolog 2 (Drosophila)	40
10929063|140669	0.00315012	0.000944	1.4608	up	10929063	140669	Abcb6	ATP-binding cassette, sub-family B (MDR/TAP), member 6	43
10824091|310698	0.0037576	0.00138224	1.46079	up	10824091	310698	Dclk2	doublecortin-like kinase 2	38
10823102|689954	0.00268268	0.000653	1.46007	up	10823102	689954	Setd7	SET domain containing (lysine methyltransferase) 7	24
10871792|298514	0.00185314	0.00025	1.46005	up	10871792	298514	Rragc_predicted	Ras-related GTP binding C (predicted)	34
10795093|291133	0.00157782	0.000149	1.45816	up	10795093	291133	Aldh5a1	aldehyde dehydrogenase 5 family, member A1 (succinate-semialdehyde dehydrogenase)	33
10771826,10771830|305253	0.00265212	0.000639	1.45717	up	10771830///10771826	305253	Adamts3	a disintegrin-like and metalloprotease (reprolysin type) with thrombospondin type 1 motif, 3	44///25
10768588|289080	0.00132966	8.28e-05	1.45663	up	10768588	289080	Rgl1_predicted	ral guanine nucleotide dissociation stimulator,-like 1 (predicted)	40
10852600|59293	0.0136669	0.0131496	1.45589	up	10852600	59293	Rgs19	regulator of G-protein signaling 19	30
10749874|288333	0.00213269	0.00037	1.45589	up	10749874	288333	Gbe1	glucan (1,4-alpha-), branching enzyme 1	33
10750878|79559	0.00440952	0.00192098	1.45458	up	10750878	79559	Alcam	activated leukocyte cell adhesion molecule	34
10857435|25094	0.00629593	0.00363321	1.45449	up	10857435	25094	Mitf	microphthalmia-associated transcription factor	36
10765034	0.00815239	0.00572197	1.45445	up	10765034	---	---	---	25
10733980	0.00398323	0.00156739	1.45433	up	10733980	---	---	---	23
10773891|360971	0.0033613	0.00107393	1.45362	up	10773891	360971	Nipsnap1	4-nitrophenylphosphatase domain and non-neuronal SNAP25-like protein homolog 1 (C. elegans)	33
10776751|305339	0.0128422	0.0118979	1.45347	up	10776751	305339	Nsun7	NOL1/NOP2/Sun domain family, member 7	41
10854119|362331	0.00332585	0.00103681	1.45288	up	10854119	362331	Ccdc136	coiled-coil domain containing 136	37
10763547|304731	0.00370875	0.00134549	1.45283	up	10763547	304731	Tmem185b	transmembrane protein 185B	25
10847728|295952	0.00268395	0.000659	1.45214	up	10847728	295952	RGD1309730_predicted	similar to RIKEN cDNA B230118H07 (predicted)	27
10855850|502782	0.00737372	0.00485098	1.4519	up	10855850	502782	Pigy	phosphatidylinositol glycan anchor biosynthesis, class Y	25
10772200|117544	0.00238135	0.000482	1.45081	up	10772200	117544	Ppat	phosphoribosyl pyrophosphate amidotransferase	33
10794812|64559	0.00208829	0.000349	1.45058	up	10794812	64559	Slc22a23	solute carrier family 22, member 23	33
10911711|315824	0.00253818	0.000568	1.45008	up	10911711	315824	Bmp5_predicted	bone morphogenetic protein 5 (predicted)	32
10763931	0.0125566	0.0114751	1.44914	up	10763931	---	---	---	19
10806147|171099	0.00203655	0.000329	1.44901	up	10806147	171099	Rasd2	RASD family, member 2	26
10831267|25009	0.00399165	0.00158147	1.44803	up	10831267	25009	Vars2	valyl-tRNA synthetase 2	30
10749975	0.00379154	0.00141746	1.4469	up	10749975	---	---	---	29
10800339|291758	0.00548528	0.00285442	1.44474	up	10800339	291758	LOC291758	similar to leucine aminopeptidase 3 (predicted)	23
10923361|84587	0.00491355	0.00237333	1.44471	up	10923361	84587	Plcl1	phospholipase C-like 1	32
10924669	0.00447007	0.00198019	1.44334	up	10924669	---	---	---	25
10750812|304007	0.0104623	0.00844193	1.44318	up	10750812	304007	Lrriq2_predicted	leucine-rich repeats and IQ motif containing 2 (predicted)	34
10766289|289324	0.00441852	0.00193281	1.44281	up	10766289	289324	Cnih4	cornichon homolog 4 (Drosophila)	26
10742327|497892	0.0105746	0.00865315	1.44274	up	10742327	497892	Sgcd	sarcoglycan, delta (dystrophin-associated glycoprotein)	28
10739302|29134	0.00196592	0.000298	1.43868	up	10739302	29134	Axin2	axin2	30
10795120|306941	0.00127681	7.56e-05	1.43851	up	10795120	306941	Lrrc16	leucine rich repeat containing 16	41
10925695|25508	0.00117296	3.97e-05	1.43839	up	10925695	25508	Pam	peptidylglycine alpha-amidating monooxygenase	29
10918066|363073	0.00264815	0.000636	1.43763	up	10918066	363073	Glce	glucuronyl C5-epimerase	21
10806698|288912	0.00370147	0.00132154	1.43741	up	10806698	288912	RGD1307789	similar to hypothetical protein MGC3207	28
10889766|24908	0.00657906	0.00392477	1.43705	up	10889766	24908	Dnajb9	DnaJ (Hsp40) homolog, subfamily B, member 9	25
10775794|305234	0.00194265	0.00029	1.43689	up	10775794	305234	Stbd1	starch binding domain 1	26
10870010|366419	0.0065661	0.00390818	1.4367	up	10870010	366419	RGD1562192_predicted	similar to Ab2-162 (predicted)	24
10753582|155696	0.00238135	0.000485	1.43559	up	10753582	155696	Dcbld2	discoidin, CUB and LCCL domain containing 2	33
10935204|29562	0.00637563	0.00371525	1.43404	up	10935204	29562	Prps1	phosphoribosyl pyrophosphate synthetase 1	22
10711210|246211	0.00143447	0.000113	1.4335	up	10711210	246211	Hsd3b7	hydroxy-delta-5-steroid dehydrogenase, 3 beta- and steroid delta-isomerase 7	32
10717935|24787	0.000506	1.84e-06	1.43341	up	10717935	24787	Sod2	superoxide dismutase 2, mitochondrial	24
10817512|117559	0.00157782	0.00015	1.43328	up	10817512	117559	Sv2a	synaptic vesicle glycoprotein 2a	27
10869886,10869901|298227	0.00416737	0.00171467	1.43267	up	10869886///10869901	298227	Mtap_predicted|LOC366408///Mtap_predicted	methylthioadenosine phosphorylase (predicted) | similar to UPF0279 protein C14orf129 homolog///methylthioadenosine phosphorylase (predicted)	38///23
10834462|362090	0.00138891	9.39e-05	1.43186	up	10834462	362090	RGD1308600	similar to pancreatitis-induced protein 49	39
10781089|305970	0.00454073	0.00205302	1.43179	up	10781089	305970	Fbxo16	F-box protein 16	28
10907763|363009	0.00320831	0.000982	1.43047	up	10907763	363009	Uhrf1bp1l	UHRF1 (ICBP90) binding protein 1-like	39
10822113|310192	0.00866514	0.00631491	1.42999	up	10822113	310192	Trio	triple functional domain (PTPRF interacting)	59
10857783|362417	0.00963849	0.00745217	1.42983	up	10857783	362417	Il17re	interleukin 17 receptor E	39
10904930|300050	0.00342987	0.00111916	1.42958	up	10904930	300050	Bop1	block of proliferation 1	34
10897734|29205	0.00902572	0.00674506	1.42936	up	10897734	29205	Syngr1	synaptogyrin 1	33
10917692|300733	0.00412826	0.00169157	1.42891	up	10917692	300733	Tspan3	tetraspanin 3	36
10872511|29470	0.00156552	0.000143	1.42827	up	10872511	29470	Mecr	mitochondrial trans-2-enoyl-CoA reductase	30
10863993|297436	0.00163257	0.000175	1.42776	up	10863993	297436	Chchd6_predicted	coiled-coil-helix-coiled-coil-helix domain containing 6 (predicted)	25
10923393|54349	0.00604243	0.00339525	1.42729	up	10923393	54349	Aox1	aldehyde oxidase 1	38
10925725|501194	0.00362982	0.00127297	1.42697	up	10925725	501194	LOC501194|RGD1308143	similar to hypothetical protein D330021B20 | similar to D330021B20 protein	63
10925725|316685	0.00362982	0.00127297	1.42697	up	10925725	316685	LOC501194|RGD1308143	similar to hypothetical protein D330021B20 | similar to D330021B20 protein	63
10924672|114024	0.00385544	0.00146473	1.42693	up	10924672	114024	Acsl3	acyl-CoA synthetase long-chain family member 3	28
10734987|360547	0.000763	1.22e-05	1.42649	up	10734987	360547	Sat2_predicted	spermidine/spermine N1-acetyl transferase 2 (predicted)	27
10791652|25402	0.00218338	0.000397	1.42566	up	10791652	25402	Casp3	caspase 3, apoptosis related cysteine protease	29
10900618|29328	0.0021836	0.000402	1.42535	up	10900618	29328	Gpx4	glutathione peroxidase 4	28
10804511|307296	0.00552528	0.0028806	1.42446	up	10804511	307296	Zfp608_predicted	zinc finger protein 608 (predicted)	27
10872671,10872681,10872686|362619	0.00147981	0.000124	1.42361	up	10872686///10872671///10872681	362619	Smpdl3b|Xkr8///Xkr8|Smpdl3b	sphingomyelin phosphodiesterase, acid-like 3B | X Kell blood group precursor related family member 8 homolog///X Kell blood group precursor related family member 8 homolog | sphingomyelin phosphodiesterase, acid-like 3B	32///33///25
10872671,10872681,10872686|313033	0.00147981	0.000124	1.42361	up	10872686///10872671///10872681	313033	Smpdl3b|Xkr8///Xkr8|Smpdl3b	sphingomyelin phosphodiesterase, acid-like 3B | X Kell blood group precursor related family member 8 homolog///X Kell blood group precursor related family member 8 homolog | sphingomyelin phosphodiesterase, acid-like 3B	32///33///25
10764626|289089	0.0042692	0.00178499	1.42358	up	10764626	289089	Ivns1abp_predicted	influenza virus NS1A binding protein (predicted)	40
10702535|308068	0.00614675	0.00350349	1.42348	up	10702535	308068	Nkd2_predicted	naked cuticle 2 homolog (Drosophila) (predicted)	30
10911593|25017	0.00514455	0.00256978	1.42321	up	10911593	25017	Myo5a	myosin Va	41
10818581|295394	0.00570221	0.00307751	1.42238	up	10818581	295394	Dph5	DPH5 homolog (S. cerevisiae)	32
10934502|363484	0.00520753	0.00262658	1.42225	up	10934502	363484	Chic1	cysteine-rich hydrophobic domain 1	25
10776064|305258	0.00453191	0.00203727	1.42132	up	10776064	305258	Utp3	UTP3, small subunit (SSU) processome component, homolog (S. cerevisiae	25
10912396|367146	0.00432799	0.00185845	1.42129	up	10912396	367146	Gk5	glycerol kinase 5 (putative)	30
10906208|362983	0.00528213	0.00268464	1.4204	up	10906208	362983	Fam116b	family with sequence similarity 116, member B	40
10742431|360521	0.00433542	0.00186795	1.41905	up	10742431	360521	Rufy1	RUN and FYVE domain containing 1	35
10928529|301466	0.00431857	0.00185115	1.41815	up	10928529	301466	Fam119a	family with sequence similarity 119, member A	27
10707301	0.00169063	0.000196	1.4181	up	10707301	29292	Ftl	ferritin, light polypeptide	25
10933494|302680	0.00884084	0.0065073	1.41704	up	10933494	302680	LOC302680	similar to CXORF15	43
10794159|116561	0.00646382	0.00381036	1.41626	up	10794159	116561	Cltb	clathrin, light polypeptide (Lcb)	31
10729507,10940068|499339	0.00347389	0.00116867	1.4161	up	10940068///10729507	499339	LOC499339		41///44
10778236|289758	0.00541223	0.00278096	1.41476	up	10778236	289758	Pold2	polymerase (DNA directed), delta 2, regulatory subunit	30
10883705|688591	0.014627	0.0146199	1.41422	up	10883705	688591	LOC688591	similar to Ferritin light chain 1 (Ferritin L subunit 1)	21
10819338|362045	0.0012708	6.99e-05	1.41379	up	10819338	362045	Map2k1ip1	mitogen-activated protein kinase kinase 1 interacting protein 1	31
10893327|684318	0.0015863	0.000154	1.41257	up	10893327	684318	LOC684318	similar to ubiquitin specific protease 12	38
10856971|312510	0.00581987	0.00317563	1.41252	up	10856971	312510	Tia1	cytotoxic granule-associated RNA binding protein 1	31
10802558|291527	0.012557	0.0114786	1.41162	up	10802558	291527	Stard6	StAR-related lipid transfer (START) domain containing 6	23
10776938|289632	0.00567592	0.003039	1.41137	up	10776938	289632	Pgm2	phosphoglucomutase 2	30
10818590|310803	0.00629119	0.00362789	1.40965	up	10818590	310803	Extl2	exostoses (multiple)-like 2	25
10736267|303333	0.00601375	0.00337031	1.40933	up	10736267	303333	Slc46a1	solute carrier family 46, member 1	25
10709844|308937	0.00334471	0.00105758	1.40841	up	10709844	308937	Wee1	wee 1 homolog (S. pombe)	35
10824892|140927	0.00687438	0.0042427	1.40826	up	10824892	140927	Selenbp1	selenium binding protein 1	33
10710580|24768	0.0028974	0.000794	1.40777	up	10710580	24768	Scnn1g	sodium channel, nonvoltage-gated 1 gamma	28
10783799|290224	0.00216282	0.000385	1.40758	up	10783799	290224	RGD1308113	similar to CGI-112 protein	26
10713731	0.00457902	0.00210057	1.40725	up	10713731	293722	B3gat3	beta-1,3-glucuronyltransferase 3 (glucuronosyltransferase I)	25
10763609|363976	0.0086984	0.00636448	1.40724	up	10763609	363976	RGD1560333_predicted	similar to Ferritin light chain (Ferritin L subunit) (predicted)	28
10872394|366474	0.00732597	0.00478233	1.40692	up	10872394	366474	Col16a1	procollagen, type XVI, alpha 1	72
10938384|296849	0.00242308	0.000509	1.40654	up	10938384	296849	Pdk3	pyruvate dehydrogenase kinase, isoenzyme 3	33
10897529|56646	0.00356371	0.00123263	1.40596	up	10897529	56646	Lgals1	lectin, galactose binding, soluble 1	26
10719900|308444	0.00143009	0.0001	1.40561	up	10719900	308444	Axl		41
10927717|316370	0.00692609	0.0042853	1.40504	up	10927717	316370	Kdelc1	KDEL (Lys-Asp-Glu-Leu) containing 1	29
10836945|311742	0.0116786	0.0101813	1.40491	up	10836945	311742	Cdca7	cell division cycle associated 7	30
10758137|25073	0.0044422	0.00195276	1.40383	up	10758137	25073	Scarb1	scavenger receptor class B, member 1	34
10766724	0.00347389	0.00116125	1.40265	up	10766724	---	---	---	25
10798318|291130	0.00200829	0.00032	1.40243	up	10798318	291130	Dcdc2	doublecortin domain containing 2	36
10882685|299521	0.000933	1.91e-05	1.40205	up	10882685	299521	RGD1310453_predicted	similar to hypothetical protein FLJ23451 (predicted)	31
10868017|690354	0.00612827	0.00347661	1.40128	up	10868017	690354	Lyrm2|Mdn1	LYR motif containing 2 | midasin homolog (yeast)	105
10868017|362498	0.00612827	0.00347661	1.40128	up	10868017	362498	Lyrm2|Mdn1	LYR motif containing 2 | midasin homolog (yeast)	105
10923951|316457	0.00354529	0.00122098	1.40118	up	10923951	316457	Pip5k3	phosphatidylinositol-3-phosphate/phosphatidylinositol 5-kinase, type III	44
10936717|29253	0.0037576	0.00138239	1.40026	up	10936717	29253	Maoa	monoamine oxidase A	28
10765040	0.0105403	0.00857387	1.39963	up	10765040	---	---	---	28
10789143|306574	0.0132011	0.0123878	1.39902	up	10789143	306574	Slc25a15	solute carrier family 25 (mitochondrial carrier; ornithine transporter) member 15	32
10934095	0.00354358	0.00121587	1.39891	up	10934095	---	---	---	26
10710179|361634	0.0115659	0.0100535	1.39841	up	10710179	361634	Cp110	CP110 protein	28
10765534|66015	0.0100347	0.00790615	1.39789	up	10765534	66015	Adamts4	a disintegrin-like and metallopeptidase (reprolysin type) with thrombospondin type 1 motif, 4	28
10811293|171133	0.00362982	0.00127422	1.39741	up	10811293	171133	Gcsh|RGD1563099_predicted	glycine cleavage system protein H (aminomethyl carrier) | similar to Gcsh protein (predicted)	37
10723720|25357	0.00143447	0.000108	1.39667	up	10723720	25357	Thrsp	thyroid hormone responsive protein	26
10875610|297911	0.00228122	0.000447	1.39636	up	10875610	297911	Otud6b_predicted	OTU domain containing 6B (predicted)	19
10730254|309390	0.011285	0.00963109	1.39596	up	10730254	309390	Entpd7_predicted	ectonucleoside triphosphate diphosphohydrolase 7 (predicted)	33
10888096|313851	0.00370147	0.00132386	1.39582	up	10888096	313851	Thumpd2	THUMP domain containing 2	36
10737508|690586	0.00268395	0.000658	1.39554	up	10737508	690586	Ankrd40	ankyrin repeat domain 40	24
10869310|171135	0.00629119	0.00362783	1.39504	up	10869310	171135	Slc31a1	solute carrier family 31 (copper transporters), member 1	27
10851263|311580	0.00228166	0.000449	1.39494	up	10851263	311580	Samhd1_predicted	SAM domain and HD domain, 1 (predicted)	30
10868627|679819	0.00380626	0.00142665	1.39473	up	10868627	679819	Glipr2	GLI pathogenesis-related 2	27
10930318|316764	0.00816656	0.00574265	1.39448	up	10930318	316764	RGD1308319_predicted	similar to KIAA0802 protein (predicted)	37
10776254	0.0143929	0.0142882	1.39439	up	10776254	---	---	---	21
10819192|295458	0.00272827	0.000692	1.39429	up	10819192	295458	Bdh2_predicted	3-hydroxybutyrate dehydrogenase, type 2 (predicted)	33
10803531|361301	0.0132559	0.0124937	1.39391	up	10803531	361301	RGD1310571	similar to hypothetical protein	14
10870177|24645	0.00168347	0.000193	1.39218	up	10870177	24645	Pgm1	phosphoglucomutase 1	36
10872336|81520	0.00390387	0.001511	1.3921	up	10872336	81520	Marcksl1	MARCKS-like 1	25
10902003|94267	0.0021836	0.0004	1.39209	up	10902003	94267	Nudt4	nudix (nucleoside diphosphate linked moiety X)-type motif 4	25
10872790|313611	0.00247488	0.000536	1.39201	up	10872790	313611	Pafah2	platelet-activating factor acetylhydrolase 2	30
10888153|313865	0.00270281	0.000677	1.39165	up	10888153	313865	Thada	thyroid adenoma associated	42
10839197|362204	0.0037576	0.00138611	1.39155	up	10839197	362204	Casc4_predicted	cancer susceptibility candidate 4 (predicted)	30
10751664|288041	0.00143447	0.000102	1.391	up	10751664	288041	Pigx	phosphatidylinositol glycan anchor biosynthesis, class X	21
10807435|291978	0.00144962	0.000119	1.39077	up	10807435	291978	Dus2l	dihydrouridine synthase 2-like, SMM1 homolog (S. cerevisiae)	32
10866501|500352	0.00125314	6.25e-05	1.39075	up	10866501	500352	RGD1560652_predicted	RGD1560652 (predicted)	17
10787935|84360	0.0026869	0.00066	1.39067	up	10787935	84360	Clcn3	chloride channel 3	32
10882920|298787	0.0106741	0.00880185	1.38904	up	10882920	298787	Memo1	mediator of cell motility 1	32
10877433,10884914|25374	0.00810819	0.00565527	1.38854	up	10877433///10884914	25374	Alad	aminolevulinate, delta-, dehydratase	24///18
10727156|353255	0.00143447	0.000111	1.38748	up	10727156	353255	Nadsyn1	NAD synthetase 1	42
10814146	0.00434146	0.00187793	1.38722	up	10814146	---	---	---	15
10843072|29575	0.00218338	0.000396	1.38699	up	10843072	29575	Tcea2	transcription elongation factor A (SII), 2	32
10777094|305419	0.00300694	0.000866	1.38694	up	10777094	305419	Pi4k2b	phosphatidylinositol 4-kinase type 2 beta	37
10736814	0.00270281	0.000676	1.38682	up	10736814	---	---	---	25
10852106|85272	0.0012708	6.72e-05	1.3867	up	10852106	85272	Bmp7	bone morphogenetic protein 7	28
10864715|297523	0.00222124	0.000414	1.38629	up	10864715	297523	Vgll4	vestigial like 4 (Drosophila)	29
10756510	0.00456766	0.00209117	1.38573	up	10756510	360763 /// 501659	Usp12 /// RGD1561481	ubiquitin specific peptidase 12 /// similar to ubiquitin specific protease 12	28
10717056|308718	0.0130314	0.0121747	1.38505	up	10717056	308718	Pex7	peroxisome biogenesis factor 7	29
10705202|308441	0.00444875	0.00195672	1.38502	up	10705202	308441	Exosc5_predicted	exosome component 5 (predicted)	26
10748935|287822	0.00271087	0.00068	1.38478	up	10748935	287822	RGD1311422_predicted	similar to CG8841-PA (predicted)	34
10756500,10940058|360763	0.00194575	0.000292	1.38438	up	10940058///10756500	360763	Usp12	ubiquitin specific peptidase 12	38///42
10891303|25717	0.00161618	0.00017	1.38362	up	10891303	25717	Tgfb3	transforming growth factor, beta 3	28
10936285|313450	0.00927232	0.00702735	1.38353	up	10936285	313450	Rnf113a1	ring finger protein 113A1	25
10789557	0.0080795	0.00562743	1.3835	up	10789557	---	---	---	27
10789110|29240	0.0015187	0.000132	1.38303	up	10789110	29240	Polb	polymerase (DNA directed), beta	32
10773990|498405	0.00278494	0.000724	1.38278	up	10773990	498405	RGD1560273_predicted	RGD1560273 (predicted)	28
10934669|302363	0.00339706	0.00109984	1.38256	up	10934669	302363	Sh3bgrl_predicted	SH3-binding domain glutamic acid-rich protein like (predicted)	30
10810743|29501	0.000933	1.95e-05	1.38229	up	10810743	29501	Slc12a4	solute carrier family 12, member 4	48
10825022|116662	0.0031357	0.000932	1.38208	up	10825022	116662	Ecm1	extracellular matrix protein 1	38
10782891|25296	0.00504124	0.00248373	1.38058	up	10782891	25296	Bmp4	bone morphogenetic protein 4	26
10898676|300160	0.0113001	0.00965521	1.37987	up	10898676	300160	Lrrk2	leucine-rich repeat kinase 2	51
10924354|301514	0.00700159	0.00438406	1.37963	up	10924354	301514	Bcs1l	BCS1-like (yeast)	31
10927992|170904	0.0114378	0.0098645	1.37916	up	10927992	170904	Stk17b	serine/threonine kinase 17b (apoptosis-inducing)	31
10889789|85421	0.00170798	0.000203	1.3791	up	10889789	85421	Prkd1	protein kinase D1	36
10888210|313867	0.00245501	0.000531	1.37805	up	10888210	313867	Lrpprc	leucine-rich PPR-motif containing	39
10813058	0.00338481	0.00108639	1.37694	up	10813058	---	---	---	28
10818218|362011	0.00803365	0.00556626	1.37689	up	10818218	362011	Tmem77	transmembrane protein 77	30
10887359|314462	0.00525611	0.00266444	1.37486	up	10887359	314462	RGD1359191		25
10932795|113976	0.00143447	0.000105	1.37468	up	10932795	113976	Acsl4	acyl-CoA synthetase long-chain family member 4	34
10810069|288914	0.0021836	0.000401	1.37438	up	10810069	288914	Trmt1	TRM1 tRNA methyltransferase 1 homolog (S. cerevisiae)	37
10833346	0.00753015	0.00503654	1.37371	up	10833346	100365935	LOC100365935	rCG22129-like	27
10804480|291463	0.00186557	0.00026	1.37368	up	10804480	291463	Ppic	peptidylprolyl isomerase C	27
10731195|361778	0.00659388	0.00394397	1.37346	up	10731195	361778	Sfxn4_predicted	sideroflexin 4 (predicted)	28
10755814|287931	0.00884763	0.00651874	1.37344	up	10755814	287931	Ppm1f	protein phosphatase 1F (PP2C domain containing)	28
10776041|360921	0.00880068	0.00645853	1.37343	up	10776041	360921	Rufy3	RUN and FYVE domain containing 3	44
10826442|365924	0.00847143	0.00607921	1.37341	up	10826442	365924	Tmem56_predicted	transmembrane protein 56 (predicted)	30
10866417|362454	0.00548362	0.00284683	1.37288	up	10866417	362454	Hebp1_predicted	heme binding protein 1 (predicted)	25
10780808|691814	0.0111306	0.00941378	1.37271	up	10780808	691814	Mrp63	mitochondrial ribosomal protein 63	28
10732636|287173	0.00238661	0.000487	1.37225	up	10732636	287173	Fam44b	family with sequence similarity 44, member B	25
10899901|362817	0.000316	2.27e-07	1.37168	up	10899901	362817	Cdk2	cyclin dependent kinase 2	31
10814151|499563	0.00956921	0.00739397	1.37045	up	10814151	499563	Zfp458	zinc finger protein 458	21
10803520|291733	0.00719458	0.00462882	1.37035	up	10803520	291733	Slc39a6	solute carrier family 39 (metal ion transporter), member 6	28
10769621|304944	0.00208901	0.00035	1.37018	up	10769621	304944	Uck2	uridine-cytidine kinase 2	28
10725114|361632	0.0125702	0.0114968	1.36989	up	10725114	361632	Pik3c2a_predicted	phosphatidylinositol 3-kinase, C2 domain containing, alpha polypeptide (predicted)	35
10753784|303968	0.0107776	0.00894456	1.36988	up	10753784	303968	Ift57_predicted	intraflagellar transport 57 homolog (Chlamydomonas) (predicted)	27
10920395|367172	0.00125314	5.57e-05	1.36957	up	10920395	367172	Dhx30	DEAH (Asp-Glu-Ala-His) box polypeptide 30	48
[truncated: 816 more rows]
