# Supplementary material for: Identification of Novel Pax8 Targets in FRTL-5 Thyroid Cells by Gene Silencing and Expression Microarray Analysis
Source: PLoS One. 2011 Sep 23;6(9):e25162. doi: 10.1371/journal.pone.0025162 (PMC3179481; doi:10.1371/journal.pone.0025162)
Supplement: Table S2 — Lists of genes downregulated and upregulated by Pax8 silencing, that are mostly expressed in either fetal or adult thyroid, ranked according to the prediction of the affinity of their 5’-flanking regions to PAX8 consensus binding sequence. (XLS) [file pone.0025162.s002.xls]

## Sheet: PASTAA THYR UPREG
GENES UPREGULATED BY PAX8 SILENCING AND EXPRESSED IN THYROID
Gene Symbol	Affynity to PAX8
Fetub	2.685
Nfatc2ip	2.463
Daam1	2.442
Mtap	2.303
Mrpl38	2.298
Mmp19	2.291
Runx2	2.282
Chuk	2.177
L3mbtl3	2.163
Nkiras2	2.132
Prkx	2.096
Trmu	2.095
Tfb1m	2.09
Gpr156	2.089
Arrdc4	2.081
Prpsap2	2.08
Fras1	2.068
Lrig1	2.062
Pex7	2.041
Smarcd1	2.04
Dyrk3	2.027
Nkd2	2.022
Dhtkd1	2.021
Gulp1	2.004
Terf1	1.994
Dbi	1.976
P2ry2	1.974
Mrp63	1.973
Kifc3	1.973
Acsl3	1.973
Ddt	1.97
Pomt1	1.967
Gab2	1.965
Sipa1l1	1.964
Rbm28	1.957
Ppm1l	1.952
Tubgcp5	1.952
Ccnj	1.951
Cited2	1.948
Gdf11	1.941
Erp29	1.938
Fmod	1.934
Mib1	1.93
B4galt5	1.929
Taz (Wwtr1)	1.926
Rragc	1.924
Tnfrsf1a	1.92
Cdr2	1.918
Gcat	1.916
Reck	1.908
Klkb1	1.905
Asna1	1.904
Add3	1.904
Nme6	1.894
Timm8b	1.891
Cyp2u1	1.891
Sgca	1.887
Ugcg	1.886
Rcl1	1.88
Ctnnbl1	1.875
Hipk3	1.874
Il17rc	1.874
Slc25a20	1.874
Lig4	1.873
Sgcg	1.871
Cstb	1.868
Naaa	1.867
Map3k12	1.866
Slc1a5	1.865
Pgrmc2	1.859
Bpnt1	1.856
Gtf2i	1.854
Mid1	1.854
Nfib	1.854
Repin1	1.849
Map4k3	1.839
Bmp7	1.837
Mipep	1.836
Dnajc2	1.833
Slc16a2	1.832
Rab34	1.826
Smyd5	1.823
Tceal1	1.822
Ak2	1.822
Cdkl3	1.821
Gstt1	1.821
Klf15	1.82
Ubb	1.818
Wee1	1.814
Fgfr1	1.812
Thap7	1.811
Sec24d	1.81
Pgm1	1.806
Sdf2l1	1.806
Alcam	1.805
Slc12a7	1.803
Il17re	1.8
M6pr	1.797
Atp1b3	1.79
Commd4	1.788
Senp3	1.786
Polb	1.777
Abcb6	1.777
Preb	1.775
Gamt	1.773
Phtf1	1.769
Fbxo8	1.765
Nolc1	1.76
Pdk3	1.751
Snta1	1.749
Cln3	1.746
Abhd3	1.742
Camkk2	1.707
Mknk2	1.705
Akap1	1.689
Sparc	1.682
Ablim1	1.68
Pls3	1.669
Trio	1.655
Ubc	1.653
Cald1	1.647
Cd9	1.636
Dhx30	1.633
Asah1	1.633
Rufy1	1.631
Hadhb	1.62
Atp2a2	1.617
Polr2l	1.615
Gsto1	1.614
Tcf4	1.612
Cst3	1.609
Vkorc1	1.57
Anxa1	1.57
Abcd4	1.57
Maoa	1.553
Tacstd1	1.553
Pfkm	1.533
Hebp1	1.53
Jun	1.514
Sept9	1.497
Rnpep	1.489
Pam	1.444

## Sheet: PASTAA THYR  DOWNREG
GENES DOWNREGULATED BY PAX8 SILENCING AND EXPRESSED IN THYROID
Gene Symbol	Affynity to PAX8	Description
Tpo	2.674
Max	2.531
Rap1ga1	2.467
Nubp2	2.287
Slc5a5	2.238
Tmem43	2.199
Ehd4	2.155
Col5a1	2.132
Lect1	2.13
Rab17	2.069
Slc26a7	2.051
Ppp2r5a	2.013
Duox2	2.011
Spg7	2.011
Ctrl	2.005
Dusp2	1.982
Trib1	1.979
Frmd4b	1.977
Vim	1.971
Wnt4	1.93
Tg	1.915
Btg2	1.913
Cpt2	1.905
Hagh	1.902
Zyx	1.879
Kcnj16	1.876
Galnt10	1.856
Sdc4	1.844
Kcnj15	1.84
Ptgfrn	1.834
Crsp3	1.831
Cdc42ep4	1.819
Clmn	1.804
Nfkb1	1.792
Igfbp7	1.791
Mcm4	1.787
Adipor1	1.783
Egr1	1.78
Plk1	1.774
Ncf4	1.767
Rbm22	1.759
Rnf38	1.758
Enpp3	1.747
Sept8	1.743
Ube2g2	1.743
Dlc1	1.734
Slc26a4	1.725
Prelp	1.719
Timp3	1.715
Cdh16	1.709
Gna12	1.709
Map2k3	1.709
Shc1	1.705
Naga	1.698
Ulk1	1.696
Golph3	1.688
Gprc5c	1.686
Dctn4	1.681
Fgfr2	1.68
Xrcc1	1.68
Klhl7	1.679
Lmo4	1.673
Acy1	1.666
Tgfbr2	1.666
Hmgn1	1.657
Plscr1	1.653
Brf1	1.652
Ctsh	1.642
Lrrfip1	1.631
Stard8	1.631
Irf1	1.63
Mfn2	1.626
Prkcz	1.622
Bri3	1.617
Nt5c3	1.613
Wbp2	1.612
Ttc9	1.611
C3	1.605
Cd82	1.605
Cd74	1.604
Pax8	1.603
Ppl	1.602
Sh3bp4	1.592
Aqp5	1.582
Rrm2	1.579
Snx5	1.56
Itga3	1.558
Rfk	1.558
Slc25a22	1.554
Tnfaip1	1.552
Zdhhc4	1.548
Tshr	1.547
Map1lc3b	1.546
Nsfl1c	1.542
Nid2	1.541
Fbxo2	1.535
Ifitm1	1.53
Dock9	1.52
Hbegf	1.52
Mlph	1.52
Dio1	1.52
Dazap2	1.518
Ctss	1.511
Sidt2	1.509
F11r	1.507
Fxyd5	1.505
Egr3	1.494
Crip2	1.485
Sox9	1.485
Mcm3	1.479
Dab2ip	1.478
Per1	1.475
Cse1l	1.474
Clic4	1.473
Hexb	1.465
Junb	1.464
Cerk	1.456
Mapk1	1.455
Nfkbia	1.449
Atp6v0e	1.435
Wfs1	1.433
Rras2	1.431
Pdk2	1.426
Tiam1	1.422
Nfe2l1	1.418
Npas2	1.412
Ahnak	1.407
Braf	1.4
Foxe1	1.4
Smad7	1.389
Rreb1	1.387
Rtn4	1.387
Hhex	1.378
Duoxa2	1.36
